# Supplementary material for: Evaluating Gene Fusions as Prognostic Biomarkers and Therapeutic Targets in Immune Checkpoint Blockade–Treated Advanced Melanoma: A Retrospective Analysis
Source: Cancer Res Commun. 2025 Aug 13;5(8):1332–43. doi: 10.1158/2767-9764.CRC-25-0204 (PMC12344778; doi:10.1158/2767-9764.CRC-25-0204)
Supplement: Table_S3 — Number of patients from each cohort with Low/High TFB. [file crc-25-0204_table_s3_suppst3.xlsx]

## Sheet: Table_S3
Cohort	TFB-L	TFB-H	OS
Gide	62 (84,9%)	11 (15,1%)	*
Hugo	12 (48%)	13 (52%)	*
Riaz	19 (76%)	6 (24%)	ns
MGH	10 (58,8%)	7 (41,2%)	*
Synder	2 (28,6)	5 (71,4)	NA
64	33 (78,6)	9 (21,4)	NA
67	30 (90%)	3 (10%)	NA
Table S3. Number of patients from each cohort with Low/High TFB. ns: not significant. NA: not analyzed.
