# Supplementary material for: Evaluating Gene Fusions as Prognostic Biomarkers and Therapeutic Targets in Immune Checkpoint Blockade–Treated Advanced Melanoma: A Retrospective Analysis
Source: Cancer Res Commun. 2025 Aug 13;5(8):1332–43. doi: 10.1158/2767-9764.CRC-25-0204 (PMC12344778; doi:10.1158/2767-9764.CRC-25-0204)
Supplement: Table_S4 — Dysregulated pathways. [file crc-25-0204_table_s4_suppst4.xlsx]

## Sheet: Sheet 1
Pathway	C064	C067	Gide	Hugo	MGH	Riaz	Synder	Total	High_TFB
Regulation Of Cell Adhesion (GO:0030155)	0	1	1	0	0	1	1	4	Down_regulated
Cell Cycle R-HSA-1640170	1	0	0	1	1	0	1	4	Up_regulated
Cell Cycle, Mitotic R-HSA-69278	1	0	0	1	1	0	1	4	Up_regulated
E2F Targets	1	0	0	1	1	0	1	4	Up_regulated
Metabolism R-HSA-1430728	1	0	0	0	1	1	1	4	Up_regulated
Regulation Of Mitotic Cell Cycle Phase Transition (GO:1901990)	1	0	1	1	0	0	1	4	Up_regulated
AGE-RAGE signaling pathway in diabetic complications	0	1	1	0	1	0	0	3	Down_regulated
Antigen Activates B Cell Receptor Leading To Second Messenger Generation R-HSA-983695	0	0	1	0	1	0	1	3	Down_regulated
Apoptosis	1	0	2	0	0	0	0	3	Down_regulated
B Cell Proliferation (GO:0042100)	0	0	1	1	0	0	1	3	Down_regulated
C-type lectin receptor signaling pathway	0	0	1	0	1	0	1	3	Down_regulated
Calcium Ion Transmembrane Import Into Cytosol (GO:0097553)	0	0	1	0	1	0	1	3	Down_regulated
CD4 Receptor Binding (GO:0042609)	0	0	1	1	0	0	1	3	Down_regulated
Cellular Response To Tumor Necrosis Factor (GO:0071356)	1	0	1	0	0	0	1	3	Down_regulated
Chemokine Receptors Bind Chemokines R-HSA-380108	0	1	1	0	0	0	1	3	Down_regulated
Chemokine signaling pathway	0	1	1	0	0	0	1	3	Down_regulated
Class A/1 (Rhodopsin-like Receptors) R-HSA-373076	0	0	1	1	0	0	1	3	Down_regulated
Coronavirus disease	1	0	1	0	1	0	0	3	Down_regulated
Cytokine Signaling In Immune System R-HSA-1280215	0	1	1	0	0	0	1	3	Down_regulated
Cytoplasmic Side Of Plasma Membrane (GO:0009898)	0	0	1	0	1	0	1	3	Down_regulated
Defense Response To Fungus (GO:0050832)	0	0	1	1	1	0	0	3	Down_regulated
Fc Epsilon Receptor (FCERI) Signaling R-HSA-2454202	0	1	1	0	0	0	1	3	Down_regulated
Fc-gamma Receptor Signaling Pathway (GO:0038094)	1	0	1	0	0	0	1	3	Down_regulated
FCERI Mediated Ca+2 Mobilization R-HSA-2871809	0	0	1	0	1	0	1	3	Down_regulated
GPVI-mediated Activation Cascade R-HSA-114604	0	0	1	0	1	0	1	3	Down_regulated
GTPase Regulator Activity (GO:0030695)	0	0	1	0	1	0	1	3	Down_regulated
Hematopoietic cell lineage	0	0	1	0	1	0	1	3	Down_regulated
Hematopoietic Progenitor Cell Differentiation (GO:0002244)	1	0	1	0	0	0	1	3	Down_regulated
Hemopoiesis (GO:0030097)	0	0	1	0	1	0	1	3	Down_regulated
Hemostasis R-HSA-109582	0	0	1	0	1	0	1	3	Down_regulated
IL-2/STAT5 Signaling	0	0	1	0	1	0	1	3	Down_regulated
Immune System R-HSA-168256	0	1	1	0	0	0	1	3	Down_regulated
Immunoregulatory Interactions Between A Lymphoid And A non-Lymphoid Cell R-HSA-198933	0	1	1	0	0	0	1	3	Down_regulated
Infectious Disease R-HSA-5663205	1	1	1	0	0	0	0	3	Down_regulated
Innate Immune System R-HSA-168249	0	1	1	0	0	0	1	3	Down_regulated
Interferon Alpha Response	0	1	1	0	1	0	0	3	Down_regulated
Interferon Gamma Response	0	1	1	0	1	0	0	3	Down_regulated
Leukocyte Tethering Or Rolling (GO:0050901)	0	0	1	1	0	0	1	3	Down_regulated
Membrane Raft (GO:0045121)	0	0	1	0	1	0	1	3	Down_regulated
Myeloid Leukocyte Differentiation (GO:0002573)	0	0	1	0	1	0	1	3	Down_regulated
Negative Regulation Of Complement Activation (GO:0045916)	0	0	1	0	0	1	1	3	Down_regulated
Negative Regulation Of Complement Activation, Classical Pathway (GO:0045959)	0	0	1	0	0	1	1	3	Down_regulated
Negative Regulation Of Endopeptidase Activity (GO:0010951)	0	0	1	1	1	0	0	3	Down_regulated
Negative Regulation Of Humoral Immune Response Mediated By Circulating Immunoglobulin (GO:0002924)	0	0	1	0	0	1	1	3	Down_regulated
Negative Regulation Of Inflammatory Response (GO:0050728)	0	0	1	0	1	0	1	3	Down_regulated
Negative Regulation Of Response To External Stimulus (GO:0032102)	0	0	1	0	1	0	1	3	Down_regulated
Negative Regulation Of Sequestering Of Calcium Ion (GO:0051283)	0	0	1	0	1	0	1	3	Down_regulated
Nicotinate Metabolism R-HSA-196807	0	1	1	0	1	0	0	3	Down_regulated
Osteoclast differentiation	0	0	1	0	1	0	1	3	Down_regulated
Phospholipid Translocation (GO:0045332)	0	0	1	1	1	0	0	3	Down_regulated
Platelet activation	0	1	1	0	1	0	0	3	Down_regulated
Positive Regulation Of Cytokine Production (GO:0001819)	0	0	1	0	1	0	1	3	Down_regulated
Positive Regulation Of Cytokine-Mediated Signaling Pathway (GO:0001961)	0	1	1	0	1	0	0	3	Down_regulated
Positive Regulation Of DNA-binding Transcription Factor Activity (GO:0051091)	0	0	1	1	0	0	1	3	Down_regulated
Positive Regulation Of Fibroblast Apoptotic Process (GO:2000271)	1	0	0	0	1	0	1	3	Down_regulated
Positive Regulation Of Interleukin-2 Production (GO:0032743)	0	0	1	0	1	0	1	3	Down_regulated
Positive Regulation Of Intracellular Signal Transduction (GO:1902533)	0	0	1	0	1	0	1	3	Down_regulated
Positive Regulation Of MAPK Cascade (GO:0043410)	0	0	1	0	1	0	1	3	Down_regulated
Positive Regulation Of NF-kappaB Transcription Factor Activity (GO:0051092)	0	0	1	1	0	0	1	3	Down_regulated
Positive Regulation Of Response To External Stimulus (GO:0032103)	0	0	1	1	0	0	1	3	Down_regulated
RAC1 GTPase Cycle R-HSA-9013149	0	0	1	0	1	0	1	3	Down_regulated
Regulation Of Catabolic Process (GO:0009894)	1	0	0	1	0	1	0	3	Down_regulated
Regulation Of Complement Activation, Classical Pathway (GO:0030450)	0	0	1	0	0	1	1	3	Down_regulated
Regulation Of Defense Response (GO:0031347)	1	0	1	0	1	0	0	3	Down_regulated
Regulation Of Expression Of SLITs And ROBOs R-HSA-9010553	1	1	0	1	0	0	0	3	Down_regulated
Regulation Of Inflammatory Response (GO:0050727)	0	0	1	0	1	0	1	3	Down_regulated
Regulation Of Interleukin-1 Beta Production (GO:0032651)	0	0	1	1	0	0	1	3	Down_regulated
Regulation Of Intracellular Signal Transduction (GO:1902531)	0	0	1	0	1	0	1	3	Down_regulated
Regulation Of Platelet Activation (GO:0010543)	0	0	1	0	1	0	1	3	Down_regulated
Regulation Of Response To Biotic Stimulus (GO:0002831)	1	0	1	0	1	0	0	3	Down_regulated
Regulation Of Response To External Stimulus (GO:0032101)	1	0	1	0	1	0	0	3	Down_regulated
Regulation Of Small GTPase Mediated Signal Transduction (GO:0051056)	0	0	1	0	1	0	1	3	Down_regulated
Regulation Of T Cell Migration (GO:2000404)	0	1	1	0	0	0	1	3	Down_regulated
Regulation Of T Cell Tolerance Induction (GO:0002664)	0	1	1	0	1	0	0	3	Down_regulated
Release Of Sequestered Calcium Ion Into Cytosol (GO:0051209)	0	0	1	0	1	0	1	3	Down_regulated
RHOA GTPase Cycle R-HSA-8980692	0	0	1	0	1	0	1	3	Down_regulated
SARS-CoV Infections R-HSA-9679506	1	1	1	0	0	0	0	3	Down_regulated
SARS-CoV-2 Infection R-HSA-9694516	1	1	1	0	0	0	0	3	Down_regulated
SARS-CoV-2-host Interactions R-HSA-9705683	1	1	1	0	0	0	0	3	Down_regulated
Signal Transduction R-HSA-162582	0	1	1	0	0	0	1	3	Down_regulated
Signaling By B Cell Receptor (BCR) R-HSA-983705	0	1	1	0	0	0	1	3	Down_regulated
Signaling By ROBO Receptors R-HSA-376176	1	1	0	1	0	0	0	3	Down_regulated
Supramolecular Fiber Organization (GO:0097435)	0	1	1	0	0	0	1	3	Down_regulated
TCR Signaling R-HSA-202403	0	1	1	0	0	0	1	3	Down_regulated
Toll-Like Receptor Signaling Pathway (GO:0002224)	0	0	1	0	1	0	1	3	Down_regulated
5'-3' RNA Polymerase Activity (GO:0034062)	0	1	1	0	1	0	0	3	Up_regulated
Chitosome (GO:0045009)	1	0	0	0	0	1	1	3	Up_regulated
Cholesterol Homeostasis	1	0	0	0	1	0	1	3	Up_regulated
Chromosome (GO:0005694)	1	0	1	1	0	0	0	3	Up_regulated
Cranial Nerve Development (GO:0021545)	1	0	1	0	0	0	1	3	Up_regulated
DNA Metabolic Process (GO:0006259)	1	0	0	1	1	0	0	3	Up_regulated
DNA Replication Checkpoint Signaling (GO:0000076)	1	1	0	1	0	0	0	3	Up_regulated
G1/S-Specific Transcription R-HSA-69205	1	0	0	0	1	0	1	3	Up_regulated
G2-M Checkpoint	1	0	0	1	0	0	1	3	Up_regulated
HDR Thru Homologous Recombination (HRR) Or Single Strand Annealing (SSA) R-HSA-5693567	1	1	0	1	0	0	0	3	Up_regulated
Homology Directed Repair R-HSA-5693538	1	1	0	1	0	0	0	3	Up_regulated
Melanosome Membrane (GO:0033162)	1	0	0	0	0	1	1	3	Up_regulated
Melanosome Organization (GO:0032438)	0	0	0	0	1	1	1	3	Up_regulated
Metabolism Of Amino Acids And Derivatives R-HSA-71291	0	0	1	0	1	1	0	3	Up_regulated
Mitotic G1 Phase And G1/S Transition R-HSA-453279	1	0	0	1	0	0	1	3	Up_regulated
Mitotic G2-G2/M Phases R-HSA-453274	1	0	0	1	0	0	1	3	Up_regulated
Mitotic Spindle (GO:0072686)	1	0	0	1	0	0	1	3	Up_regulated
Mitotic Spindle Organization (GO:0007052)	1	0	0	1	0	0	1	3	Up_regulated
Nuclear Chromosome (GO:0000228)	0	0	0	1	1	0	1	3	Up_regulated
Nuclear Lumen (GO:0031981)	0	0	1	1	1	0	0	3	Up_regulated
Phosphatidylethanolamine Metabolic Process (GO:0046337)	1	1	0	0	0	1	0	3	Up_regulated
Pigment Granule Membrane (GO:0090741)	1	0	0	0	0	1	1	3	Up_regulated
Positive Regulation Of Cell Cycle Process (GO:0090068)	1	0	1	1	0	0	0	3	Up_regulated
Protein Serine/Threonine Phosphatase Activity (GO:0004722)	1	0	1	0	0	0	1	3	Up_regulated
Pyrimidine metabolism	1	0	0	0	1	0	1	3	Up_regulated
Regulation Of Cell Cycle G2/M Phase Transition (GO:1902749)	1	0	0	1	0	0	1	3	Up_regulated
Regulation Of Spindle Organization (GO:0090224)	1	0	0	1	0	0	1	3	Up_regulated
Resolution Of Meiotic Recombination Intermediates (GO:0000712)	1	0	0	1	1	0	0	3	Up_regulated
Response To Organophosphorus (GO:0046683)	1	0	0	1	0	0	1	3	Up_regulated
Stimuli-sensing Channels R-HSA-2672351	1	0	0	0	0	1	1	3	Up_regulated
SUMOylation Of DNA Replication Proteins R-HSA-4615885	1	1	0	1	0	0	0	3	Up_regulated
Actin Cytoskeleton (GO:0015629)	0	0	1	0	1	0	0	2	Down_regulated
Actin Filament Organization (GO:0007015)	0	0	1	0	0	0	1	2	Down_regulated
Activation Of C3 And C5 R-HSA-174577	0	0	1	0	1	0	0	2	Down_regulated
Activation Of Phospholipase C Activity (GO:0007202)	0	0	1	0	0	0	1	2	Down_regulated
Acute-Phase Response (GO:0006953)	0	0	1	1	0	0	0	2	Down_regulated
Adaptive Immune System R-HSA-1280218	0	0	1	0	0	0	1	2	Down_regulated
Allograft rejection	0	1	1	0	0	0	0	2	Down_regulated
Allograft Rejection	0	0	1	0	0	0	1	2	Down_regulated
Amino Acid:Sodium Symporter Activity (GO:0005283)	0	0	0	0	1	1	0	2	Down_regulated
Amoebiasis	0	1	1	0	0	0	0	2	Down_regulated
Amyloid-Beta Binding (GO:0001540)	0	0	1	0	1	0	0	2	Down_regulated
Anti-inflammatory Response Favoring Leishmania Infection R-HSA-9662851	0	0	1	0	1	0	0	2	Down_regulated
Antifungal Innate Immune Response (GO:0061760)	0	0	1	1	0	0	0	2	Down_regulated
Antigen Presentation: Folding, Assembly, Peptide Loading Of Class I MHC R-HSA-983170	0	1	1	0	0	0	0	2	Down_regulated
Antigen processing and presentation	0	1	1	0	0	0	0	2	Down_regulated
Antigen Processing And Presentation Of Endogenous Peptide Antigen (GO:0002483)	0	1	1	0	0	0	0	2	Down_regulated
Antigen Processing And Presentation Of Endogenous Peptide Antigen Via MHC Class I (GO:0019885)	0	1	1	0	0	0	0	2	Down_regulated
Antigen Processing And Presentation Of Endogenous Peptide Antigen Via MHC Class I Via ER Pathway (GO:0002484)	0	1	1	0	0	0	0	2	Down_regulated
Antigen Processing And Presentation Of Endogenous Peptide Antigen Via MHC Class I Via ER Pathway, TAP-independent (GO:0002486)	0	1	1	0	0	0	0	2	Down_regulated
Antigen Processing And Presentation Of Endogenous Peptide Antigen Via MHC Class Ib (GO:0002476)	0	1	1	0	0	0	0	2	Down_regulated
Antigen Processing And Presentation Of Exogenous Peptide Antigen (GO:0002478)	0	1	1	0	0	0	0	2	Down_regulated
Antigen Processing And Presentation Of Exogenous Peptide Antigen Via MHC Class I (GO:0042590)	0	1	1	0	0	0	0	2	Down_regulated
Antigen Processing And Presentation Of Peptide Antigen Via MHC Class I (GO:0002474)	0	1	1	0	0	0	0	2	Down_regulated
Antigen Processing And Presentation Of Peptide Antigen Via MHC Class Ib (GO:0002428)	0	1	1	0	0	0	0	2	Down_regulated
Antigen processing-Cross Presentation R-HSA-1236975	0	1	1	0	0	0	0	2	Down_regulated
Antigen Receptor-Mediated Signaling Pathway (GO:0050851)	0	0	1	0	0	0	1	2	Down_regulated
Assembly Of Collagen Fibrils And Other Multimeric Structures R-HSA-2022090	0	1	1	0	0	0	0	2	Down_regulated
Autoimmune thyroid disease	0	1	1	0	0	0	0	2	Down_regulated
B Cell Activation (GO:0042113)	0	0	1	0	0	0	1	2	Down_regulated
B Cell Activation Involved In Immune Response (GO:0002312)	0	0	0	1	0	0	1	2	Down_regulated
B Cell Differentiation (GO:0030183)	0	0	1	0	0	0	1	2	Down_regulated
B Cell Homeostasis (GO:0001782)	0	0	1	1	0	0	0	2	Down_regulated
B cell receptor signaling pathway	0	0	1	0	0	0	1	2	Down_regulated
B Cell Receptor Signaling Pathway (GO:0050853)	0	0	1	0	0	0	1	2	Down_regulated
Binding And Uptake Of Ligands By Scavenger Receptors R-HSA-2173782	0	1	1	0	0	0	0	2	Down_regulated
C-type Lectin Receptors (CLRs) R-HSA-5621481	0	1	1	0	0	0	0	2	Down_regulated
Calcium signaling pathway	0	0	0	0	1	0	1	2	Down_regulated
Calcium-Mediated Signaling (GO:0019722)	0	0	1	0	0	0	1	2	Down_regulated
CARD Domain Binding (GO:0050700)	0	0	1	1	0	0	0	2	Down_regulated
Caspase Binding (GO:0089720)	0	0	1	1	0	0	0	2	Down_regulated
CD22 Mediated BCR Regulation R-HSA-5690714	0	0	1	0	0	0	1	2	Down_regulated
CD28 Co-Stimulation R-HSA-389356	0	0	1	0	0	0	1	2	Down_regulated
CD28 Dependent Vav1 Pathway R-HSA-389359	0	0	1	0	0	0	1	2	Down_regulated
CDC42 GTPase Cycle R-HSA-9013148	0	0	1	0	0	0	1	2	Down_regulated
Cell adhesion molecules	0	0	1	0	0	0	1	2	Down_regulated
Cell Junction Disassembly (GO:0150146)	0	0	1	1	0	0	0	2	Down_regulated
Cellular Defense Response (GO:0006968)	0	0	1	0	0	0	1	2	Down_regulated
Cellular Lipid Catabolic Process (GO:0044242)	1	0	0	1	0	0	0	2	Down_regulated
Cellular Response To Chemokine (GO:1990869)	0	0	1	0	0	0	1	2	Down_regulated
Cellular Response To Cytokine Stimulus (GO:0071345)	0	0	1	0	0	0	1	2	Down_regulated
Cellular Response To Hormone Stimulus (GO:0032870)	1	0	1	0	0	0	0	2	Down_regulated
Cellular Response To Interleukin-4 (GO:0071353)	0	0	1	0	0	0	1	2	Down_regulated
Cellular Response To Lipopolysaccharide (GO:0071222)	0	0	1	1	0	0	0	2	Down_regulated
Cellular Response To Molecule Of Bacterial Origin (GO:0071219)	0	0	1	1	0	0	0	2	Down_regulated
Cellular Response To Oxygen-Containing Compound (GO:1901701)	1	0	1	0	0	0	0	2	Down_regulated
Cellular Response To Prostaglandin E Stimulus (GO:0071380)	1	1	0	0	0	0	0	2	Down_regulated
Chemokine Activity (GO:0008009)	0	0	1	0	0	0	1	2	Down_regulated
Chemokine Receptor Activity (GO:0004950)	0	0	0	1	0	0	1	2	Down_regulated
Chemokine Receptor Binding (GO:0042379)	0	0	1	0	0	0	1	2	Down_regulated
Chemokine-Mediated Signaling Pathway (GO:0070098)	0	0	1	0	0	0	1	2	Down_regulated
Class I MHC Mediated Antigen Processing And Presentation R-HSA-983169	0	1	1	0	0	0	0	2	Down_regulated
CLEC7A (Dectin-1) Signaling R-HSA-5607764	0	1	0	0	1	0	0	2	Down_regulated
Coated Vesicle Membrane (GO:0030662)	0	1	1	0	0	0	0	2	Down_regulated
Collagen Chain Trimerization R-HSA-8948216	0	1	0	0	1	0	0	2	Down_regulated
Collagen Formation R-HSA-1474290	0	1	0	0	1	0	0	2	Down_regulated
Collagen-Containing Extracellular Matrix (GO:0062023)	0	1	1	0	0	0	0	2	Down_regulated
Complement and coagulation cascades	0	0	1	0	1	0	0	2	Down_regulated
Costimulation By CD28 Family R-HSA-388841	0	0	1	0	0	0	1	2	Down_regulated
Cysteine-Type Endopeptidase Activator Activity Involved In Apoptotic Process (GO:0008656)	0	0	1	0	0	0	1	2	Down_regulated
Cysteine-Type Peptidase Activity (GO:0008234)	1	0	1	0	0	0	0	2	Down_regulated
Cytokine Receptor Activity (GO:0004896)	0	0	1	0	0	0	1	2	Down_regulated
Cytokine-cytokine receptor interaction	0	0	1	0	0	0	1	2	Down_regulated
Cytokine-Mediated Signaling Pathway (GO:0019221)	0	0	1	0	0	0	1	2	Down_regulated
Cytoplasmic Sequestering Of NF-kappaB (GO:0007253)	0	0	1	0	0	1	0	2	Down_regulated
Cytoplasmic Sequestering Of Transcription Factor (GO:0042994)	0	0	1	0	0	1	0	2	Down_regulated
Cytoplasmic Vesicle Lumen (GO:0060205)	0	1	1	0	0	0	0	2	Down_regulated
DAP12 Interactions R-HSA-2172127	0	1	1	0	0	0	0	2	Down_regulated
DAP12 Signaling R-HSA-2424491	0	0	1	0	0	0	1	2	Down_regulated
Defense Response To Symbiont (GO:0140546)	0	0	1	0	1	0	0	2	Down_regulated
Defense Response To Virus (GO:0051607)	0	0	1	0	1	0	0	2	Down_regulated
Dendritic Cell Differentiation (GO:0097028)	0	0	1	0	0	0	1	2	Down_regulated
Detection Of Bacterium (GO:0016045)	0	1	1	0	0	0	0	2	Down_regulated
Developmental Biology R-HSA-1266738	1	1	0	0	0	0	0	2	Down_regulated
Disease R-HSA-1643685	0	1	1	0	0	0	0	2	Down_regulated
Downstream TCR Signaling R-HSA-202424	0	1	1	0	0	0	0	2	Down_regulated
Effects Of PIP2 Hydrolysis R-HSA-114508	0	0	1	0	0	0	1	2	Down_regulated
Endocytosis	0	1	1	0	0	0	0	2	Down_regulated
Endolysosome (GO:0036019)	0	0	1	0	1	0	0	2	Down_regulated
Endopeptidase Inhibitor Activity (GO:0004866)	0	0	1	1	0	0	0	2	Down_regulated
Endopeptidase Regulator Activity (GO:0061135)	0	1	1	0	0	0	0	2	Down_regulated
Endoplasmic Reticulum Lumen (GO:0005788)	0	1	1	0	0	0	0	2	Down_regulated
Endosomal/Vacuolar Pathway R-HSA-1236977	0	1	1	0	0	0	0	2	Down_regulated
Enzyme-Linked Receptor Protein Signaling Pathway (GO:0007167)	0	0	1	0	0	0	1	2	Down_regulated
Epithelial Mesenchymal Transition	1	1	0	0	0	0	0	2	Down_regulated
ER To Golgi Transport Vesicle Membrane (GO:0012507)	0	1	1	0	0	0	0	2	Down_regulated
ER-Phagosome Pathway R-HSA-1236974	0	1	1	0	0	0	0	2	Down_regulated
Estrogen Response Late	0	0	0	1	1	0	0	2	Down_regulated
Eukaryotic Translation Termination R-HSA-72764	1	0	0	1	0	0	0	2	Down_regulated
External Encapsulating Structure Organization (GO:0045229)	0	1	0	0	0	1	0	2	Down_regulated
External Side Of Apical Plasma Membrane (GO:0098591)	0	0	0	0	1	1	0	2	Down_regulated
Extracellular Structure Organization (GO:0043062)	0	1	0	0	0	1	0	2	Down_regulated
Extrinsic Component Of Cytoplasmic Side Of Plasma Membrane (GO:0031234)	0	0	1	0	0	0	1	2	Down_regulated
FasL/ CD95L Signaling R-HSA-75157	0	0	1	0	1	0	0	2	Down_regulated
Fc epsilon RI signaling pathway	0	0	1	0	0	0	1	2	Down_regulated
Fc Receptor Mediated Stimulatory Signaling Pathway (GO:0002431)	1	0	1	0	0	0	0	2	Down_regulated
Fc Receptor Signaling Pathway (GO:0038093)	0	0	1	0	0	0	1	2	Down_regulated
Fc-epsilon Receptor Signaling Pathway (GO:0038095)	0	0	1	0	0	0	1	2	Down_regulated
Fc-gamma Receptor Signaling Pathway Involved In Phagocytosis (GO:0038096)	1	0	1	0	0	0	0	2	Down_regulated
FCERI Mediated MAPK Activation R-HSA-2871796	1	0	1	0	0	0	0	2	Down_regulated
Fcgamma Receptor (FCGR) Dependent Phagocytosis R-HSA-2029480	0	0	1	0	0	0	1	2	Down_regulated
FCGR3A-mediated IL10 Synthesis R-HSA-9664323	0	0	1	0	1	0	0	2	Down_regulated
FCGR3A-mediated Phagocytosis R-HSA-9664422	0	0	1	0	0	0	1	2	Down_regulated
Ficolin-1-Rich Granule (GO:0101002)	0	1	1	0	0	0	0	2	Down_regulated
Ficolin-1-Rich Granule Lumen (GO:1904813)	0	1	1	0	0	0	0	2	Down_regulated
Ficolin-1-Rich Granule Membrane (GO:0101003)	0	0	1	0	0	0	1	2	Down_regulated
FLT3 Signaling By CBL Mutants R-HSA-9706377	0	1	0	0	0	0	1	2	Down_regulated
Formyl Peptide Receptors Bind Formyl Peptides And Many Other Ligands R-HSA-444473	1	0	0	0	0	1	0	2	Down_regulated
Gamma-Aminobutyric Acid Metabolic Process (GO:0009448)	0	0	0	0	1	1	0	2	Down_regulated
Gene Expression (GO:0010467)	1	0	0	1	0	0	0	2	Down_regulated
Generation Of Second Messenger Molecules R-HSA-202433	0	0	1	0	0	0	1	2	Down_regulated
Glutathione Transferase Activity (GO:0004364)	0	1	0	1	0	0	0	2	Down_regulated
Golgi Membrane (GO:0000139)	0	1	1	0	0	0	0	2	Down_regulated
Golgi Stack (GO:0005795)	0	0	0	1	1	0	0	2	Down_regulated
GPCR Downstream Signaling R-HSA-388396	0	1	0	0	0	0	1	2	Down_regulated
GPCR Ligand Binding R-HSA-500792	0	0	0	1	0	0	1	2	Down_regulated
Graft-versus-host disease	0	1	1	0	0	0	0	2	Down_regulated
Granulocyte Migration (GO:0097530)	1	0	1	0	0	0	0	2	Down_regulated
Growth Hormone Receptor Signaling R-HSA-982772	0	0	1	0	0	1	0	2	Down_regulated
GTPase Activator Activity (GO:0005096)	0	0	1	0	0	0	1	2	Down_regulated
Guanyl-Nucleotide Exchange Factor Activity (GO:0005085)	0	0	1	0	1	0	0	2	Down_regulated
Heterotypic Cell-Cell Adhesion (GO:0034113)	0	0	1	0	1	0	0	2	Down_regulated
Host Interactions Of HIV Factors R-HSA-162909	0	1	1	0	0	0	0	2	Down_regulated
Human cytomegalovirus infection	0	1	1	0	0	0	0	2	Down_regulated
Human immunodeficiency virus 1 infection	0	1	1	0	0	0	0	2	Down_regulated
Human papillomavirus infection	0	1	1	0	0	0	0	2	Down_regulated
Immune Response-Regulating Cell Surface Receptor Signaling Pathway (GO:0002768)	0	0	1	0	0	0	1	2	Down_regulated
Immunoglobulin Mediated Immune Response (GO:0016064)	0	0	1	1	0	0	0	2	Down_regulated
Immunoglobulin Production Involved In Immunoglobulin-Mediated Immune Response (GO:0002381)	0	0	1	1	0	0	0	2	Down_regulated
Immunological Synapse Formation (GO:0001771)	0	0	1	0	0	0	1	2	Down_regulated
Inflammatory bowel disease	0	0	1	0	0	0	1	2	Down_regulated
Inflammatory Response	0	0	1	0	0	0	1	2	Down_regulated
Inflammatory Response (GO:0006954)	0	0	1	0	0	0	1	2	Down_regulated
Inhibition Of Cysteine-Type Endopeptidase Activity (GO:0097340)	0	0	1	1	0	0	0	2	Down_regulated
Initial Triggering Of Complement R-HSA-166663	0	0	1	0	1	0	0	2	Down_regulated
Inositol Lipid-Mediated Signaling (GO:0048017)	0	0	1	0	1	0	0	2	Down_regulated
Interferon Alpha/Beta Signaling R-HSA-909733	0	1	1	0	0	0	0	2	Down_regulated
Interferon Signaling R-HSA-913531	0	1	1	0	0	0	0	2	Down_regulated
Interleukin Receptor SHC Signaling R-HSA-912526	0	0	1	0	0	0	1	2	Down_regulated
Interleukin-1 Family Signaling R-HSA-446652	0	1	0	0	0	1	0	2	Down_regulated
Interleukin-1 Signaling R-HSA-9020702	0	1	0	0	0	1	0	2	Down_regulated
Interleukin-2 Family Signaling R-HSA-451927	0	0	1	0	0	0	1	2	Down_regulated
Interleukin-2 Signaling R-HSA-9020558	0	0	1	0	0	0	1	2	Down_regulated
Interleukin-20 Family Signaling R-HSA-8854691	0	0	1	0	0	0	1	2	Down_regulated
Interleukin-21 Signaling R-HSA-9020958	0	0	1	0	0	0	1	2	Down_regulated
Interleukin-3, Interleukin-5 And GM-CSF Signaling R-HSA-512988	0	0	1	0	0	0	1	2	Down_regulated
Interleukin-4 And Interleukin-13 Signaling R-HSA-6785807	0	0	1	0	0	0	1	2	Down_regulated
Intermediate Filament (GO:0005882)	0	0	0	0	1	0	1	2	Down_regulated
Intermediate Filament Bundle Assembly (GO:0045110)	0	0	0	0	1	0	1	2	Down_regulated
Intermediate Filament Organization (GO:0045109)	0	0	0	0	1	0	1	2	Down_regulated
Intestinal immune network for IgA production	0	0	1	0	0	0	1	2	Down_regulated
Kaposi sarcoma-associated herpesvirus infection	0	1	1	0	0	0	0	2	Down_regulated
Killing Mechanisms R-HSA-9664420	1	0	1	0	0	0	0	2	Down_regulated
Late Endosome (GO:0005770)	0	0	1	1	0	0	0	2	Down_regulated
Leukocyte Adhesion To Vascular Endothelial Cell (GO:0061756)	0	0	1	1	0	0	0	2	Down_regulated
Leukocyte Cell-Cell Adhesion (GO:0007159)	0	0	1	0	0	0	1	2	Down_regulated
Leukocyte transendothelial migration	0	0	1	0	0	0	1	2	Down_regulated
Lipid Translocation (GO:0034204)	0	0	1	0	1	0	0	2	Down_regulated
Lumenal Side Of Endoplasmic Reticulum Membrane (GO:0098553)	0	1	1	0	0	0	0	2	Down_regulated
Lymphocyte Differentiation (GO:0030098)	0	0	1	0	0	0	1	2	Down_regulated
Lymphocyte Mediated Immunity (GO:0002449)	0	0	1	0	0	0	1	2	Down_regulated
Lymphocyte Migration (GO:0072676)	0	0	1	0	0	0	1	2	Down_regulated
Lysosphingolipid And LPA Receptors R-HSA-419408	0	0	0	1	0	0	1	2	Down_regulated
Macromolecule Biosynthetic Process (GO:0009059)	1	0	0	1	0	0	0	2	Down_regulated
MAPK Family Signaling Cascades R-HSA-5683057	0	1	1	0	0	0	0	2	Down_regulated
MAPK Targets/ Nuclear Events Mediated By MAP Kinases R-HSA-450282	1	0	0	1	0	0	0	2	Down_regulated
MAPK1/MAPK3 Signaling R-HSA-5684996	0	1	1	0	0	0	0	2	Down_regulated
Marginal Zone B Cell Differentiation (GO:0002315)	0	0	1	0	0	0	1	2	Down_regulated
Maturation Of Nucleoprotein R-HSA-9683610	0	1	1	0	0	0	0	2	Down_regulated
Mature B Cell Differentiation Involved In Immune Response (GO:0002313)	0	0	1	0	0	0	1	2	Down_regulated
Mesoderm Development (GO:0007498)	0	1	1	0	0	0	0	2	Down_regulated
Metal Ion Transmembrane Transporter Activity (GO:0046873)	0	0	0	0	1	0	1	2	Down_regulated
MHC Class I Protein Complex (GO:0042612)	0	1	1	0	0	0	0	2	Down_regulated
MHC Protein Complex (GO:0042611)	0	1	1	0	0	0	0	2	Down_regulated
Microbial Modulation Of RIPK1-mediated Regulated Necrosis R-HSA-9686347	0	0	1	0	1	0	0	2	Down_regulated
Microglial Cell Activation (GO:0001774)	0	0	1	1	0	0	0	2	Down_regulated
Modulation By Mtb Of Host Immune System R-HSA-9637628	0	1	1	0	0	0	0	2	Down_regulated
Monocyte Chemotaxis (GO:0002548)	0	0	1	0	0	0	1	2	Down_regulated
Mononuclear Cell Differentiation (GO:1903131)	0	0	1	0	0	0	1	2	Down_regulated
Myeloid Cell Activation Involved In Immune Response (GO:0002275)	0	0	1	0	0	0	1	2	Down_regulated
Myeloid Cell Differentiation (GO:0030099)	0	0	1	0	1	0	0	2	Down_regulated
NAD+ ADP-ribosyltransferase Activity (GO:0003950)	0	1	1	0	0	0	0	2	Down_regulated
Natural killer cell mediated cytotoxicity	0	0	1	0	0	0	1	2	Down_regulated
Nef And Signal Transduction R-HSA-164944	0	0	1	0	0	0	1	2	Down_regulated
Negative Regulation Of Antigen Receptor-Mediated Signaling Pathway (GO:0050858)	0	0	1	0	0	0	1	2	Down_regulated
Negative Regulation Of Apoptotic Process (GO:0043066)	1	0	1	0	0	0	0	2	Down_regulated
Negative Regulation Of B Cell Activation (GO:0050869)	1	0	1	0	0	0	0	2	Down_regulated
Negative Regulation Of Binding (GO:0051100)	1	0	0	1	0	0	0	2	Down_regulated
Negative Regulation Of Cytokine-Mediated Signaling Pathway (GO:0001960)	0	0	1	0	1	0	0	2	Down_regulated
Negative Regulation Of Defense Response (GO:0031348)	0	0	1	0	1	0	0	2	Down_regulated
Negative Regulation Of Dendritic Cell Apoptotic Process (GO:2000669)	0	1	0	0	0	0	1	2	Down_regulated
Negative Regulation Of Immune System Process (GO:0002683)	0	0	1	0	1	0	0	2	Down_regulated
Negative Regulation Of Interleukin-1 Beta Production (GO:0032691)	0	0	1	1	0	0	0	2	Down_regulated
Negative Regulation Of Interleukin-1 Production (GO:0032692)	0	0	1	1	0	0	0	2	Down_regulated
Negative Regulation Of Interleukin-6 Production (GO:0032715)	0	0	1	0	0	0	1	2	Down_regulated
Negative Regulation Of Leukocyte Cell-Cell Adhesion (GO:1903038)	0	0	1	0	0	1	0	2	Down_regulated
Negative Regulation Of Leukocyte Mediated Cytotoxicity (GO:0001911)	0	0	1	1	0	0	0	2	Down_regulated
Negative Regulation Of Lipopolysaccharide-Mediated Signaling Pathway (GO:0031665)	0	0	1	1	0	0	0	2	Down_regulated
Negative Regulation Of Macrophage Derived Foam Cell Differentiation (GO:0010745)	0	0	0	0	0	1	1	2	Down_regulated
Negative Regulation Of Myeloid Leukocyte Mediated Immunity (GO:0002887)	0	0	1	1	0	0	0	2	Down_regulated
Negative Regulation Of Natural Killer Cell Mediated Cytotoxicity (GO:0045953)	0	1	1	0	0	0	0	2	Down_regulated
Negative Regulation Of Neuron Migration (GO:2001223)	0	1	0	0	0	0	1	2	Down_regulated
Negative Regulation Of Ossification (GO:0030279)	1	0	1	0	0	0	0	2	Down_regulated
Negative Regulation Of Peptidyl-Tyrosine Phosphorylation (GO:0050732)	1	0	1	0	0	0	0	2	Down_regulated
Negative Regulation Of Production Of Molecular Mediator Of Immune Response (GO:0002701)	0	0	1	0	0	0	1	2	Down_regulated
Negative Regulation Of Programmed Cell Death (GO:0043069)	1	0	1	0	0	0	0	2	Down_regulated
Negative Regulation Of Protein Binding (GO:0032091)	0	0	1	1	0	0	0	2	Down_regulated
Negative Regulation Of Protein Catabolic Process (GO:0042177)	1	1	0	0	0	0	0	2	Down_regulated
Negative Regulation Of RNA Biosynthetic Process (GO:1902679)	1	1	0	0	0	0	0	2	Down_regulated
Negative Regulation Of Single Stranded Viral RNA Replication Via Double Stranded DNA Intermediate (GO:0045869)	1	1	0	0	0	0	0	2	Down_regulated
Negative Regulation Of Viral Genome Replication (GO:0045071)	0	1	1	0	0	0	0	2	Down_regulated
Neutral L-amino Acid Transmembrane Transporter Activity (GO:0015175)	0	0	0	0	1	1	0	2	Down_regulated
Neutrophil Degranulation R-HSA-6798695	0	1	1	0	0	0	0	2	Down_regulated
Neutrophil extracellular trap formation	0	0	1	0	1	0	0	2	Down_regulated
NF-kappa B signaling pathway	0	0	1	0	0	0	1	2	Down_regulated
NF-kB Activation Thru FADD/RIP-1 Pathway Mediated By Caspase-8 And -10 R-HSA-933543	1	0	1	0	0	0	0	2	Down_regulated
Nicotinamide Salvaging R-HSA-197264	0	1	1	0	0	0	0	2	Down_regulated
Non-Membrane Spanning Protein Tyrosine Kinase Activity (GO:0004715)	0	0	1	0	0	0	1	2	Down_regulated
Nonsense Mediated Decay (NMD) Enhanced By Exon Junction Complex (EJC) R-HSA-975957	1	0	0	1	0	0	0	2	Down_regulated
Nonsense Mediated Decay (NMD) Independent Of Exon Junction Complex (EJC) R-HSA-975956	1	0	0	1	0	0	0	2	Down_regulated
Nuclear Envelope Lumen (GO:0005641)	0	0	0	1	1	0	0	2	Down_regulated
p53 Pathway	1	0	1	0	0	0	0	2	Down_regulated
Pathways in cancer	0	0	1	0	1	0	0	2	Down_regulated
PD-1 Signaling R-HSA-389948	0	0	1	0	0	0	1	2	Down_regulated
PD-L1 expression and PD-1 checkpoint pathway in cancer	0	0	1	0	0	0	1	2	Down_regulated
PECAM1 Interactions R-HSA-210990	0	0	1	0	0	0	1	2	Down_regulated
Pentosyltransferase Activity (GO:0016763)	0	1	1	0	0	0	0	2	Down_regulated
Peptidase Activator Activity Involved In Apoptotic Process (GO:0016505)	0	0	1	0	0	0	1	2	Down_regulated
Peptide Biosynthetic Process (GO:0043043)	1	0	0	1	0	0	0	2	Down_regulated
Peptide Ligand-Binding Receptors R-HSA-375276	0	0	0	1	0	0	1	2	Down_regulated
peptidyl-L-cysteine S-palmitoylation (GO:0018230)	1	0	0	0	0	1	0	2	Down_regulated
peptidyl-S-diacylglycerol-L-cysteine Biosynthetic Process From Peptidyl-Cysteine (GO:0018231)	1	0	0	0	0	1	0	2	Down_regulated
Peptidyl-Tyrosine Modification (GO:0018212)	0	0	1	0	0	0	1	2	Down_regulated
Peptidyl-Tyrosine Phosphorylation (GO:0018108)	0	0	1	0	0	0	1	2	Down_regulated
Phagocytic Vesicle (GO:0045335)	0	1	1	0	0	0	0	2	Down_regulated
Phagocytic Vesicle Membrane (GO:0030670)	0	1	1	0	0	0	0	2	Down_regulated
Phagocytosis, Engulfment (GO:0006911)	0	0	1	0	0	0	1	2	Down_regulated
Phosphatidylinositol-Mediated Signaling (GO:0048015)	0	0	1	0	1	0	0	2	Down_regulated
Phospholipase A2 Activity (GO:0004623)	0	0	1	1	0	0	0	2	Down_regulated
Phospholipase Binding (GO:0043274)	0	0	1	0	0	0	1	2	Down_regulated
Phospholipase D signaling pathway	0	0	0	1	1	0	0	2	Down_regulated
Phospholipid Catabolic Process (GO:0009395)	1	0	0	1	0	0	0	2	Down_regulated
Phosphorylation Of CD3 And TCR Zeta Chains R-HSA-202427	0	0	1	0	0	0	1	2	Down_regulated
Phosphotyrosine Residue Binding (GO:0001784)	0	0	1	0	0	0	1	2	Down_regulated
Plasma Membrane Raft (GO:0044853)	0	0	1	0	1	0	0	2	Down_regulated
Platelet Activation, Signaling And Aggregation R-HSA-76002	0	0	1	0	0	0	1	2	Down_regulated
Positive Regulation Of Actin Filament Polymerization (GO:0030838)	0	0	1	0	0	0	1	2	Down_regulated
Positive Regulation Of Adipose Tissue Development (GO:1904179)	0	0	0	1	0	0	1	2	Down_regulated
Positive Regulation Of Alpha-Beta T Cell Differentiation (GO:0046638)	0	0	1	0	1	0	0	2	Down_regulated
Positive Regulation Of Antigen Receptor-Mediated Signaling Pathway (GO:0050857)	0	0	1	0	0	0	1	2	Down_regulated
Positive Regulation Of Apoptotic Cell Clearance (GO:2000427)	0	0	1	0	1	0	0	2	Down_regulated
Positive Regulation Of B Cell Activation (GO:0050871)	0	0	1	0	0	0	1	2	Down_regulated
Positive Regulation Of B Cell Proliferation (GO:0030890)	0	0	1	0	0	0	1	2	Down_regulated
Positive Regulation Of B Cell Receptor Signaling Pathway (GO:0050861)	0	0	1	0	0	0	1	2	Down_regulated
Positive Regulation Of Biosynthetic Process (GO:0009891)	0	0	1	0	1	0	0	2	Down_regulated
Positive Regulation Of Calcium-Mediated Signaling (GO:0050850)	0	0	1	0	0	0	1	2	Down_regulated
Positive Regulation Of CD8-positive, Alpha-Beta T Cell Activation (GO:2001187)	0	1	1	0	0	0	0	2	Down_regulated
Positive Regulation Of Cell Adhesion Mediated By Integrin (GO:0033630)	0	0	1	0	0	0	1	2	Down_regulated
Positive Regulation Of Cell Migration (GO:0030335)	0	1	1	0	0	0	0	2	Down_regulated
Positive Regulation Of Cell Motility (GO:2000147)	0	1	1	0	0	0	0	2	Down_regulated
Positive Regulation Of Cell-Cell Adhesion (GO:0022409)	0	0	1	0	0	0	1	2	Down_regulated
Positive Regulation Of Cellular Senescence (GO:2000774)	1	0	1	0	0	0	0	2	Down_regulated
Positive Regulation Of Chromatin Binding (GO:0035563)	0	1	1	0	0	0	0	2	Down_regulated
Positive Regulation Of Defense Response (GO:0031349)	0	0	1	1	0	0	0	2	Down_regulated
Positive Regulation Of Defense Response To Virus By Host (GO:0002230)	0	1	1	0	0	0	0	2	Down_regulated
Positive Regulation Of Dendritic Cell Chemotaxis (GO:2000510)	0	0	1	0	0	0	1	2	Down_regulated
Positive Regulation Of Endocytic Recycling (GO:2001137)	0	0	0	1	0	1	0	2	Down_regulated
Positive Regulation Of Endothelial Cell Development (GO:1901552)	0	0	1	0	0	0	1	2	Down_regulated
Positive Regulation Of Epithelial Cell Migration (GO:0010634)	0	0	1	0	0	0	1	2	Down_regulated
Positive Regulation Of ERK1 And ERK2 Cascade (GO:0070374)	0	0	1	0	0	0	1	2	Down_regulated
Positive Regulation Of Establishment Of Endothelial Barrier (GO:1903142)	0	0	1	0	0	0	1	2	Down_regulated
Positive Regulation Of Granulocyte Chemotaxis (GO:0071624)	0	0	1	0	0	0	1	2	Down_regulated
Positive Regulation Of I-kappaB kinase/NF-kappaB Signaling (GO:0043123)	0	0	1	0	0	0	1	2	Down_regulated
Positive Regulation Of I-kappaB Phosphorylation (GO:1903721)	0	0	0	1	1	0	0	2	Down_regulated
Positive Regulation Of Immune System Process (GO:0002684)	0	0	1	0	0	0	1	2	Down_regulated
Positive Regulation Of Inflammatory Response (GO:0050729)	0	0	1	0	0	0	1	2	Down_regulated
Positive Regulation Of Interleukin-1 Production (GO:0032732)	0	0	1	0	0	0	1	2	Down_regulated
Positive Regulation Of Interleukin-12 Production (GO:0032735)	0	0	1	0	0	0	1	2	Down_regulated
Positive Regulation Of Interleukin-4 Production (GO:0032753)	0	0	1	0	0	0	1	2	Down_regulated
Positive Regulation Of Ion Transmembrane Transporter Activity (GO:0032414)	0	1	0	0	1	0	0	2	Down_regulated
Positive Regulation Of Isomerase Activity (GO:0010912)	0	0	1	1	0	0	0	2	Down_regulated
Positive Regulation Of Kinase Activity (GO:0033674)	0	0	1	0	0	0	1	2	Down_regulated
Positive Regulation Of Leukocyte Cell-Cell Adhesion (GO:1903039)	0	0	1	0	0	0	1	2	Down_regulated
Positive Regulation Of Leukocyte Mediated Cytotoxicity (GO:0001912)	0	1	1	0	0	0	0	2	Down_regulated
Positive Regulation Of Lymphocyte Activation (GO:0051251)	0	0	1	0	0	0	1	2	Down_regulated
Positive Regulation Of Lymphocyte Chemotaxis (GO:0140131)	0	0	1	0	0	0	1	2	Down_regulated
Positive Regulation Of Lymphocyte Differentiation (GO:0045621)	0	0	1	0	0	0	1	2	Down_regulated
Positive Regulation Of Lymphocyte Migration (GO:2000403)	0	1	1	0	0	0	0	2	Down_regulated
Positive Regulation Of Lymphocyte Proliferation (GO:0050671)	0	0	1	0	0	0	1	2	Down_regulated
Positive Regulation Of Multicellular Organism Growth (GO:0040018)	0	1	0	0	0	1	0	2	Down_regulated
Positive Regulation Of Myeloid Leukocyte Differentiation (GO:0002763)	0	0	1	0	1	0	0	2	Down_regulated
Positive Regulation Of Neutrophil Chemotaxis (GO:0090023)	0	0	1	0	0	0	1	2	Down_regulated
Positive Regulation Of Neutrophil Migration (GO:1902624)	0	0	1	0	0	0	1	2	Down_regulated
Positive Regulation Of Pattern Recognition Receptor Signaling Pathway (GO:0062208)	0	0	1	0	1	0	0	2	Down_regulated
Positive Regulation Of Phagocytosis (GO:0050766)	0	0	1	0	1	0	0	2	Down_regulated
Positive Regulation Of Phosphatidylinositol 3-Kinase Signaling (GO:0014068)	0	0	1	0	0	0	1	2	Down_regulated
Positive Regulation Of Phospholipase C Activity (GO:0010863)	0	0	1	0	0	0	1	2	Down_regulated
Positive Regulation Of Production Of Molecular Mediator Of Immune Response (GO:0002702)	0	0	1	0	0	0	1	2	Down_regulated
Positive Regulation Of Protein Kinase Activity (GO:0045860)	0	0	1	0	0	0	1	2	Down_regulated
Positive Regulation Of Protein Phosphorylation (GO:0001934)	0	0	1	0	0	0	1	2	Down_regulated
Positive Regulation Of Protein-Containing Complex Assembly (GO:0031334)	0	0	1	0	0	0	1	2	Down_regulated
Positive Regulation Of Response To Wounding (GO:1903036)	1	0	0	1	0	0	0	2	Down_regulated
Positive Regulation Of Signal Transduction (GO:0009967)	0	0	1	0	0	0	1	2	Down_regulated
Positive Regulation Of Stress-Activated MAPK Cascade (GO:0032874)	0	0	1	0	0	0	1	2	Down_regulated
Positive Regulation Of T Cell Activation (GO:0050870)	0	0	1	0	0	0	1	2	Down_regulated
Positive Regulation Of T Cell Differentiation (GO:0045582)	0	0	1	0	0	0	1	2	Down_regulated
Positive Regulation Of T Cell Mediated Cytotoxicity (GO:0001916)	0	1	1	0	0	0	0	2	Down_regulated
Positive Regulation Of T Cell Mediated Immunity (GO:0002711)	0	1	1	0	0	0	0	2	Down_regulated
Positive Regulation Of T Cell Migration (GO:2000406)	0	1	1	0	0	0	0	2	Down_regulated
Positive Regulation Of T Cell Proliferation (GO:0042102)	0	0	1	0	0	0	1	2	Down_regulated
Positive Regulation Of T-helper 17 Type Immune Response (GO:2000318)	0	0	1	0	0	0	1	2	Down_regulated
Positive Regulation Of T-helper Cell Differentiation (GO:0045624)	0	0	1	0	0	0	1	2	Down_regulated
Positive Regulation Of Tyrosine Phosphorylation Of STAT Protein (GO:0042531)	0	1	1	0	0	0	0	2	Down_regulated
Positive Regulation Of Unsaturated Fatty Acid Biosynthetic Process (GO:2001280)	1	0	0	0	1	0	0	2	Down_regulated
Positive Regulation Of Vascular Associated Smooth Muscle Cell Proliferation (GO:1904707)	1	0	1	0	0	0	0	2	Down_regulated
Potential Therapeutics For SARS R-HSA-9679191	0	0	1	0	0	0	1	2	Down_regulated
Primary immunodeficiency	0	0	1	0	0	0	1	2	Down_regulated
Protease Binding (GO:0002020)	0	1	1	0	0	0	0	2	Down_regulated
Protection From Natural Killer Cell Mediated Cytotoxicity (GO:0042270)	0	1	1	0	0	0	0	2	Down_regulated
Protein Homodimerization Activity (GO:0042803)	0	0	1	0	0	1	0	2	Down_regulated
Protein Phosphorylated Amino Acid Binding (GO:0045309)	0	0	1	0	0	0	1	2	Down_regulated
Protein poly-ADP-ribosylation (GO:0070212)	0	1	1	0	0	0	0	2	Down_regulated
Protein Targeting (GO:0006605)	0	0	0	1	0	1	0	2	Down_regulated
Protein Tyrosine Kinase Activity (GO:0004713)	0	0	1	0	0	0	1	2	Down_regulated
Protein-Cysteine S-palmitoyltransferase Activity (GO:0019706)	1	0	0	0	0	1	0	2	Down_regulated
Pyroptosis (GO:0070269)	0	0	1	0	1	0	0	2	Down_regulated
RAC2 GTPase Cycle R-HSA-9013404	0	0	1	0	1	0	0	2	Down_regulated
RAC3 GTPase Cycle R-HSA-9013423	0	0	1	0	1	0	0	2	Down_regulated
RAF/MAP Kinase Cascade R-HSA-5673001	0	1	1	0	0	0	0	2	Down_regulated
Rap1 signaling pathway	0	0	1	0	0	0	1	2	Down_regulated
Receptor Recycling (GO:0001881)	1	0	0	1	0	0	0	2	Down_regulated
Receptor-Mediated Endocytosis (GO:0006898)	0	0	1	0	1	0	0	2	Down_regulated
Regulation Of Activated T Cell Proliferation (GO:0046006)	0	0	1	0	0	0	1	2	Down_regulated
Regulation Of Adipose Tissue Development (GO:1904177)	0	0	1	1	0	0	0	2	Down_regulated
Regulation Of Anion Channel Activity (GO:0010359)	0	1	0	0	1	0	0	2	Down_regulated
Regulation Of Antigen Receptor-Mediated Signaling Pathway (GO:0050854)	0	0	1	0	0	0	1	2	Down_regulated
Regulation Of Apoptotic Cell Clearance (GO:2000425)	0	0	1	0	1	0	0	2	Down_regulated
Regulation Of B Cell Activation (GO:0050864)	0	0	1	0	0	0	1	2	Down_regulated
Regulation Of B Cell Apoptotic Process (GO:0002902)	0	0	1	0	0	0	1	2	Down_regulated
Regulation Of B Cell Differentiation (GO:0045577)	1	0	1	0	0	0	0	2	Down_regulated
Regulation Of B Cell Proliferation (GO:0030888)	0	0	1	0	0	0	1	2	Down_regulated
Regulation Of B Cell Receptor Signaling Pathway (GO:0050855)	0	0	1	0	0	0	1	2	Down_regulated
Regulation Of Blood Vessel Remodeling (GO:0060312)	0	1	0	0	1	0	0	2	Down_regulated
Regulation Of Bone Resorption (GO:0045124)	0	0	1	0	0	0	1	2	Down_regulated
Regulation Of Calcium Ion Transport (GO:0051924)	0	0	1	0	0	0	1	2	Down_regulated
Regulation Of Calcium-Mediated Signaling (GO:0050848)	0	0	1	0	1	0	0	2	Down_regulated
Regulation Of Cell Migration (GO:0030334)	0	1	1	0	0	0	0	2	Down_regulated
Regulation Of Complement Activation (GO:0030449)	0	0	1	0	0	1	0	2	Down_regulated
Regulation Of Cytokine Production (GO:0001817)	0	0	1	0	0	0	1	2	Down_regulated
Regulation Of Cytokine-Mediated Signaling Pathway (GO:0001959)	0	0	1	0	1	0	0	2	Down_regulated
Regulation Of Defense Response To Virus By Host (GO:0050691)	0	1	1	0	0	0	0	2	Down_regulated
Regulation Of Dendritic Cell Apoptotic Process (GO:2000668)	0	0	1	0	0	0	1	2	Down_regulated
Regulation Of Dendritic Cell Chemotaxis (GO:2000508)	0	0	1	0	0	0	1	2	Down_regulated
Regulation Of Fibroblast Apoptotic Process (GO:2000269)	1	0	0	0	0	0	1	2	Down_regulated
Regulation Of Granulocyte Differentiation (GO:0030852)	0	0	1	0	1	0	0	2	Down_regulated
Regulation Of Humoral Immune Response (GO:0002920)	0	0	0	0	0	1	1	2	Down_regulated
Regulation Of I-kappaB kinase/NF-kappaB Signaling (GO:0043122)	0	0	1	0	0	0	1	2	Down_regulated
Regulation Of I-kappaB Phosphorylation (GO:1903719)	0	0	0	1	1	0	0	2	Down_regulated
Regulation Of Immune Effector Process (GO:0002697)	0	0	1	0	0	1	0	2	Down_regulated
Regulation Of Immune Response (GO:0050776)	0	0	1	0	0	0	1	2	Down_regulated
Regulation Of Immunoglobulin Production (GO:0002637)	0	0	1	0	0	0	1	2	Down_regulated
Regulation Of Innate Immune Response (GO:0045088)	0	0	1	0	1	0	0	2	Down_regulated
Regulation Of Inositol Phosphate Biosynthetic Process (GO:0010919)	0	0	1	0	0	0	1	2	Down_regulated
Regulation Of Interferon-Alpha Production (GO:0032647)	0	0	1	0	0	0	1	2	Down_regulated
Regulation Of Interleukin-1 Production (GO:0032652)	0	0	1	0	0	0	1	2	Down_regulated
Regulation Of Interleukin-10 Production (GO:0032653)	0	0	1	0	0	0	1	2	Down_regulated
Regulation Of Interleukin-12 Production (GO:0032655)	0	0	1	0	0	0	1	2	Down_regulated
Regulation Of Interleukin-2 Production (GO:0032663)	0	0	1	0	0	0	1	2	Down_regulated
Regulation Of Interleukin-4 Production (GO:0032673)	0	0	1	0	0	0	1	2	Down_regulated
Regulation Of Interleukin-6 Production (GO:0032675)	0	0	1	0	0	0	1	2	Down_regulated
Regulation Of Leukocyte Activation (GO:0002694)	0	0	1	1	0	0	0	2	Down_regulated
Regulation Of Leukocyte Cell-Cell Adhesion (GO:1903037)	0	0	0	0	0	1	1	2	Down_regulated
Regulation Of Leukocyte Mediated Cytotoxicity (GO:0001910)	0	0	1	0	0	0	1	2	Down_regulated
Regulation Of Leukocyte Migration (GO:0002685)	1	0	1	0	0	0	0	2	Down_regulated
Regulation Of Lymphocyte Activation (GO:0051249)	0	0	1	0	0	0	1	2	Down_regulated
Regulation Of Lymphocyte Apoptotic Process (GO:0070228)	0	0	1	0	0	0	1	2	Down_regulated
Regulation Of Mast Cell Activation (GO:0033003)	0	0	1	1	0	0	0	2	Down_regulated
Regulation Of Neuron Migration (GO:2001222)	0	1	0	0	0	0	1	2	Down_regulated
Regulation Of Neutrophil Chemotaxis (GO:0090022)	0	0	1	0	0	0	1	2	Down_regulated
Regulation Of Nuclease Activity (GO:0032069)	0	0	1	1	0	0	0	2	Down_regulated
Regulation Of p38MAPK Cascade (GO:1900744)	0	0	1	0	1	0	0	2	Down_regulated
Regulation Of Peptidase Activity (GO:0052547)	0	1	1	0	0	0	0	2	Down_regulated
Regulation Of Phosphatidylinositol 3-Kinase Signaling (GO:0014066)	0	0	1	0	0	0	1	2	Down_regulated
Regulation Of Platelet Aggregation (GO:0090330)	0	0	1	0	0	1	0	2	Down_regulated
Regulation Of Protein Binding (GO:0043393)	0	0	1	1	0	0	0	2	Down_regulated
Regulation Of Protein Localization To Cell Periphery (GO:1904375)	1	0	0	0	0	1	0	2	Down_regulated
Regulation Of Protein Localization To Nucleus (GO:1900180)	0	1	1	0	0	0	0	2	Down_regulated
Regulation Of Protein Targeting To Membrane (GO:0090313)	1	1	0	0	0	0	0	2	Down_regulated
Regulation Of Single Stranded Viral RNA Replication Via Double Stranded DNA Intermediate (GO:0045091)	1	1	0	0	0	0	0	2	Down_regulated
Regulation Of Stress Fiber Assembly (GO:0051492)	1	1	0	0	0	0	0	2	Down_regulated
Regulation Of T Cell Activation (GO:0050863)	0	0	1	0	0	0	1	2	Down_regulated
Regulation Of T Cell Mediated Cytotoxicity (GO:0001914)	0	1	1	0	0	0	0	2	Down_regulated
Regulation Of T Cell Mediated Immunity (GO:0002709)	0	0	1	0	0	0	1	2	Down_regulated
Regulation Of T Cell Proliferation (GO:0042129)	0	0	1	0	0	0	1	2	Down_regulated
Regulation Of T Cell Receptor Signaling Pathway (GO:0050856)	0	0	1	0	0	0	1	2	Down_regulated
Regulation Of Tumor Necrosis Factor Production (GO:0032680)	0	0	1	0	0	0	1	2	Down_regulated
Renin secretion	0	0	1	0	1	0	0	2	Down_regulated
Response To Interferon-Beta (GO:0035456)	0	0	1	1	0	0	0	2	Down_regulated
Response To Interleukin-1 (GO:0070555)	1	0	1	0	0	0	0	2	Down_regulated
Response To Interleukin-4 (GO:0070670)	0	0	1	0	0	0	1	2	Down_regulated
Response To Lipopolysaccharide (GO:0032496)	0	0	1	1	0	0	0	2	Down_regulated
Response To Molecule Of Bacterial Origin (GO:0002237)	0	0	1	0	0	0	1	2	Down_regulated
Response To Prostaglandin E (GO:0034695)	1	0	0	0	0	0	1	2	Down_regulated
Response To Tumor Necrosis Factor (GO:0034612)	1	0	1	0	0	0	0	2	Down_regulated
RHO GTPase Cycle R-HSA-9012999	0	0	1	0	0	0	1	2	Down_regulated
Rho Protein Signal Transduction (GO:0007266)	0	1	1	0	0	0	0	2	Down_regulated
Role Of Nef In HIV-1 Replication And Disease Pathogenesis R-HSA-164952	0	0	1	0	0	0	1	2	Down_regulated
Role Of Phospholipids In Phagocytosis R-HSA-2029485	1	0	0	0	1	0	0	2	Down_regulated
ROS And RNS Production In Phagocytes R-HSA-1222556	0	1	1	0	0	0	0	2	Down_regulated
RUNX1 And FOXP3 Control Development Of Regulatory T Lymphocytes (Tregs) R-HSA-8877330	0	0	1	0	0	0	1	2	Down_regulated
RUNX1 Regulates Transcription Of Genes Involved In BCR Signaling R-HSA-8939245	0	0	0	0	1	0	1	2	Down_regulated
RUNX1 Regulates Transcription Of Genes Involved In WNT Signaling R-HSA-8939256	0	0	0	0	1	0	1	2	Down_regulated
SARS-CoV-2 Activates/Modulates Innate And Adaptive Immune Responses R-HSA-9705671	0	1	1	0	0	0	0	2	Down_regulated
Scavenging By Class A Receptors R-HSA-3000480	0	1	1	0	0	0	0	2	Down_regulated
Second-Messenger-Mediated Signaling (GO:0019932)	0	0	1	0	0	0	1	2	Down_regulated
Secretory Granule Lumen (GO:0034774)	0	1	1	0	0	0	0	2	Down_regulated
Sema4D Mediated Inhibition Of Cell Attachment And Migration R-HSA-416550	0	1	1	0	0	0	0	2	Down_regulated
SH2 Domain Binding (GO:0042169)	0	0	1	0	0	0	1	2	Down_regulated
SH3 Domain Binding (GO:0017124)	0	0	1	0	0	0	1	2	Down_regulated
Signaling By Erythropoietin R-HSA-9006335	0	0	1	0	1	0	0	2	Down_regulated
Signaling By GPCR R-HSA-372790	0	1	0	0	0	0	1	2	Down_regulated
Signaling By NOTCH R-HSA-157118	1	1	0	0	0	0	0	2	Down_regulated
Signaling By Receptor Tyrosine Kinases R-HSA-9006934	0	1	1	0	0	0	0	2	Down_regulated
Signaling By VEGF R-HSA-194138	0	1	1	0	0	0	0	2	Down_regulated
Skin Development (GO:0043588)	0	1	0	0	0	0	1	2	Down_regulated
Small GTPase Mediated Signal Transduction (GO:0007264)	0	0	1	0	0	0	1	2	Down_regulated
Synapse Pruning (GO:0098883)	0	0	1	1	0	0	0	2	Down_regulated
Synthesis Of IP3 And IP4 In Cytosol R-HSA-1855204	0	0	1	0	0	0	1	2	Down_regulated
Systemic lupus erythematosus	0	0	1	0	1	0	0	2	Down_regulated
T Cell Activation (GO:0042110)	0	0	1	0	0	0	1	2	Down_regulated
T Cell Differentiation (GO:0030217)	0	0	1	0	0	0	1	2	Down_regulated
T Cell Differentiation In Thymus (GO:0033077)	0	0	1	0	0	0	1	2	Down_regulated
T Cell Mediated Cytotoxicity (GO:0001913)	0	1	1	0	0	0	0	2	Down_regulated
T Cell Migration (GO:0072678)	0	0	1	0	0	0	1	2	Down_regulated
T Cell Proliferation (GO:0042098)	0	0	1	0	1	0	0	2	Down_regulated
T cell receptor signaling pathway	0	0	1	0	0	0	1	2	Down_regulated
T Cell Receptor Signaling Pathway (GO:0050852)	0	0	1	0	0	0	1	2	Down_regulated
TCF Dependent Signaling In Response To WNT R-HSA-201681	1	1	0	0	0	0	0	2	Down_regulated
Tertiary Granule (GO:0070820)	0	0	1	0	0	0	1	2	Down_regulated
Th1 and Th2 cell differentiation	0	0	1	0	0	0	1	2	Down_regulated
Th17 cell differentiation	0	0	1	0	0	0	1	2	Down_regulated
TNFR2 Non-Canonical NF-kB Pathway R-HSA-5668541	0	1	0	0	0	0	1	2	Down_regulated
Toll Like Receptor 4 (TLR4) Cascade R-HSA-166016	0	0	1	0	0	1	0	2	Down_regulated
Toll-like Receptor Cascades R-HSA-168898	0	0	1	0	0	1	0	2	Down_regulated
TRAF6 Mediated NF-kB Activation R-HSA-933542	1	0	0	0	0	1	0	2	Down_regulated
Translation Of Structural Proteins R-HSA-9683701	0	1	1	0	0	0	0	2	Down_regulated
Translocation Of ZAP-70 To Immunological Synapse R-HSA-202430	0	0	1	0	0	0	1	2	Down_regulated
Transmembrane Receptor Protein Tyrosine Kinase Signaling Pathway (GO:0007169)	0	0	1	0	1	0	0	2	Down_regulated
Transport Of Small Molecules R-HSA-382551	0	1	0	0	1	0	0	2	Down_regulated
Type I diabetes mellitus	0	1	1	0	0	0	0	2	Down_regulated
Ubiquitin-Like Protein Ligase Binding (GO:0044389)	0	1	1	0	0	0	0	2	Down_regulated
UV Response Dn	0	1	0	0	1	0	0	2	Down_regulated
Vascular Endothelial Growth Factor Receptor Activity (GO:0005021)	0	0	0	0	1	0	1	2	Down_regulated
VEGFA-VEGFR2 Pathway R-HSA-4420097	0	0	1	0	1	0	0	2	Down_regulated
Ventricular Cardiac Muscle Cell Action Potential (GO:0086005)	0	0	0	0	1	0	1	2	Down_regulated
Vesicle (GO:0031982)	0	1	1	0	0	0	0	2	Down_regulated
Viral protein interaction with cytokine and cytokine receptor	0	0	1	0	0	0	1	2	Down_regulated
1-Acylglycerol-3-Phosphate O-acyltransferase Activity (GO:0003841)	0	0	0	1	1	0	0	2	Up_regulated
1-Phosphatidylinositol Binding (GO:0005545)	1	0	0	0	0	0	1	2	Up_regulated
ABC-type Xenobiotic Transporter Activity (GO:0008559)	1	1	0	0	0	0	0	2	Up_regulated
Aberrant Regulation Of Mitotic Exit In Cancer Due To RB1 Defects R-HSA-9687136	0	0	0	1	1	0	0	2	Up_regulated
Acetylcholine Receptor Activity (GO:0015464)	1	0	0	1	0	0	0	2	Up_regulated
Actin Crosslink Formation (GO:0051764)	0	1	0	0	0	0	1	2	Up_regulated
Activation Of TFAP2 (AP-2) Family Of Transcription Factors R-HSA-8866907	0	1	0	0	0	0	1	2	Up_regulated
Adenyl Ribonucleotide Binding (GO:0032559)	1	0	0	1	0	0	0	2	Up_regulated
Anaphase-Promoting Complex (GO:0005680)	0	0	0	1	1	0	0	2	Up_regulated
Anaphase-Promoting Complex-Dependent Catabolic Process (GO:0031145)	0	0	0	1	1	0	0	2	Up_regulated
Apoptotic Nuclear Changes (GO:0030262)	1	0	0	1	0	0	0	2	Up_regulated
Arginine and proline metabolism	0	0	0	0	1	0	1	2	Up_regulated
ATP Binding (GO:0005524)	1	0	0	1	0	0	0	2	Up_regulated
Attenuation Phase R-HSA-3371568	0	1	0	0	0	0	1	2	Up_regulated
Axon Ensheathment In Central Nervous System (GO:0032291)	0	0	0	1	0	0	1	2	Up_regulated
Cap-dependent Translation Initiation R-HSA-72737	0	0	1	0	1	0	0	2	Up_regulated
Carbohydrate:Proton Symporter Activity (GO:0005351)	0	0	0	0	0	1	1	2	Up_regulated
Carboxylic Acid Transmembrane Transporter Activity (GO:0046943)	1	0	0	0	0	0	1	2	Up_regulated
CD28 Dependent PI3K/Akt Signaling R-HSA-389357	0	1	0	0	0	0	1	2	Up_regulated
Cell Cycle Checkpoints R-HSA-69620	1	0	0	1	0	0	0	2	Up_regulated
Cell Differentiation In Spinal Cord (GO:0021515)	0	1	0	0	0	0	1	2	Up_regulated
Cell Morphogenesis Involved In Neuron Differentiation (GO:0048667)	1	0	0	0	0	0	1	2	Up_regulated
Cellular Response To Starvation R-HSA-9711097	0	0	1	0	1	0	0	2	Up_regulated
Central Nervous System Myelination (GO:0022010)	0	0	0	1	0	0	1	2	Up_regulated
Centromere Complex Assembly (GO:0034508)	0	0	0	1	0	0	1	2	Up_regulated
Chronic myeloid leukemia	0	1	0	0	1	0	0	2	Up_regulated
Cis-Regulatory Region Sequence-Specific DNA Binding (GO:0000987)	0	1	1	0	0	0	0	2	Up_regulated
Colorectal cancer	0	1	0	0	1	0	0	2	Up_regulated
Conversion From APC/C:Cdc20 To APC/C:Cdh1 In Late Anaphase R-HSA-176407	0	0	0	1	1	0	0	2	Up_regulated
COPI-dependent Golgi-to-ER Retrograde Traffic R-HSA-6811434	0	0	0	1	1	0	0	2	Up_regulated
Core Promoter Sequence-Specific DNA Binding (GO:0001046)	0	0	0	0	1	1	0	2	Up_regulated
Cytoplasmic Translation (GO:0002181)	0	0	1	0	1	0	0	2	Up_regulated
Cytoskeleton (GO:0005856)	0	0	0	1	0	0	1	2	Up_regulated
Cytoskeleton-Dependent Cytokinesis (GO:0061640)	0	0	0	1	0	0	1	2	Up_regulated
Cytosolic Small Ribosomal Subunit (GO:0022627)	0	0	1	0	1	0	0	2	Up_regulated
Deadenylation-dependent mRNA Decay R-HSA-429914	0	1	0	0	1	0	0	2	Up_regulated
Dendrite Morphogenesis (GO:0048813)	1	0	0	0	0	0	1	2	Up_regulated
DNA Binding (GO:0003677)	0	1	0	0	1	0	0	2	Up_regulated
DNA Damage Response (GO:0006974)	1	0	0	0	1	0	0	2	Up_regulated
DNA Damage Response, Signal Transduction By P53 Class Mediator Resulting In Cell Cycle Arrest (GO:0006977)	0	0	0	1	1	0	0	2	Up_regulated
DNA Double-Strand Break Repair R-HSA-5693532	1	0	0	1	0	0	0	2	Up_regulated
DNA Repair R-HSA-73894	0	0	0	1	1	0	0	2	Up_regulated
DNA Replication (GO:0006260)	0	0	0	0	1	0	1	2	Up_regulated
DNA Replication Origin Binding (GO:0003688)	1	0	0	0	0	0	1	2	Up_regulated
DNA-binding Transcription Repressor Activity, RNA Polymerase II-specific (GO:0001227)	0	1	1	0	0	0	0	2	Up_regulated
DNA-directed 5'-3' RNA Polymerase Activity (GO:0003899)	0	0	1	0	1	0	0	2	Up_regulated
DNA-templated DNA Replication (GO:0006261)	0	0	0	0	1	0	1	2	Up_regulated
Early Endosome (GO:0005769)	1	0	0	0	0	0	1	2	Up_regulated
EML4 And NUDC In Mitotic Spindle Formation R-HSA-9648025	1	0	0	1	0	0	0	2	Up_regulated
Endocardial Cushion Development (GO:0003197)	1	1	0	0	0	0	0	2	Up_regulated
Endocardial Cushion Morphogenesis (GO:0003203)	1	1	0	0	0	0	0	2	Up_regulated
Endometrial cancer	0	1	0	0	1	0	0	2	Up_regulated
Endoplasmic Reticulum To Golgi Vesicle-Mediated Transport (GO:0006888)	0	0	0	0	1	0	1	2	Up_regulated
Establishment Of Chromosome Localization (GO:0051303)	0	0	0	1	0	0	1	2	Up_regulated
Establishment Of Melanosome Localization (GO:0032401)	0	0	0	0	1	0	1	2	Up_regulated
Establishment Of Protein Localization To Mitochondrion (GO:0072655)	0	0	0	0	1	0	1	2	Up_regulated
Eukaryotic Translation Elongation R-HSA-156842	0	0	1	0	1	0	0	2	Up_regulated
Eukaryotic Translation Termination R-HSA-72764	0	0	1	0	1	0	0	2	Up_regulated
Extracellular Membrane-Bounded Organelle (GO:0065010)	1	0	0	0	0	0	1	2	Up_regulated
Extracellular Vesicle (GO:1903561)	1	0	0	0	0	0	1	2	Up_regulated
Fanconi anemia pathway	1	0	0	0	1	0	0	2	Up_regulated
Formation Of A Pool Of Free 40S Subunits R-HSA-72689	0	0	1	0	1	0	0	2	Up_regulated
G0 And Early G1 R-HSA-1538133	1	0	0	0	0	0	1	2	Up_regulated
G1/S Transition R-HSA-69206	1	0	0	0	0	0	1	2	Up_regulated
G2/M Checkpoints R-HSA-69481	1	0	0	1	0	0	0	2	Up_regulated
G2/M Transition R-HSA-69275	0	0	0	1	0	0	1	2	Up_regulated
GABA-ergic Synapse (GO:0098982)	1	0	0	0	0	1	0	2	Up_regulated
Gene Expression (GO:0010467)	0	0	1	0	1	0	0	2	Up_regulated
Gene Expression (Transcription) R-HSA-74160	0	1	1	0	0	0	0	2	Up_regulated
Generic Transcription Pathway R-HSA-212436	0	1	1	0	0	0	0	2	Up_regulated
Glycerophospholipid Biosynthesis R-HSA-1483206	1	0	0	0	1	0	0	2	Up_regulated
Glycerophospholipid metabolism	1	0	0	0	1	0	0	2	Up_regulated
Golgi-to-ER Retrograde Transport R-HSA-8856688	0	0	0	1	1	0	0	2	Up_regulated
GTP Hydrolysis And Joining Of 60S Ribosomal Subunit R-HSA-72706	0	0	1	0	1	0	0	2	Up_regulated
GTPase Binding (GO:0051020)	0	1	0	0	0	0	1	2	Up_regulated
HDR Thru Homologous Recombination (HRR) R-HSA-5685942	1	1	0	0	0	0	0	2	Up_regulated
Herpes simplex virus 1 infection	0	1	1	0	0	0	0	2	Up_regulated
Histone Methylation (GO:0016571)	0	1	1	0	0	0	0	2	Up_regulated
Histone Modification (GO:0016570)	0	1	0	0	1	0	0	2	Up_regulated
Homologous recombination	1	1	0	0	0	0	0	2	Up_regulated
Hormone Transport (GO:0009914)	0	1	0	0	0	0	1	2	Up_regulated
Inactivation Of APC/C Via Direct Inhibition Of APC/C Complex R-HSA-141430	0	0	0	1	1	0	0	2	Up_regulated
Influenza Infection R-HSA-168255	0	0	1	0	1	0	0	2	Up_regulated
Influenza Viral RNA Transcription And Replication R-HSA-168273	0	0	1	0	1	0	0	2	Up_regulated
Intracellular Membrane-Bounded Organelle (GO:0043231)	0	0	1	0	1	0	0	2	Up_regulated
Intracellular Non-Membrane-Bounded Organelle (GO:0043232)	0	0	0	1	1	0	0	2	Up_regulated
Intracellular Protein Transmembrane Transport (GO:0065002)	0	0	0	0	1	0	1	2	Up_regulated
Intraflagellar Transport R-HSA-5620924	0	1	1	0	0	0	0	2	Up_regulated
Intrinsic Apoptotic Signaling Pathway In Response To Endoplasmic Reticulum Stress (GO:0070059)	0	0	0	0	1	0	1	2	Up_regulated
Ion Channel Transport R-HSA-983712	1	0	0	0	0	0	1	2	Up_regulated
Kinetochore Assembly (GO:0051382)	0	0	0	1	0	0	1	2	Up_regulated
Kinetochore Organization (GO:0051383)	0	0	0	1	0	0	1	2	Up_regulated
L13a-mediated Translational Silencing Of Ceruloplasmin Expression R-HSA-156827	0	0	1	0	1	0	0	2	Up_regulated
Lipoprotein Particle Receptor Binding (GO:0070325)	1	0	0	0	0	0	1	2	Up_regulated
Low-Density Lipoprotein Particle Receptor Binding (GO:0050750)	1	0	0	0	0	0	1	2	Up_regulated
Lysophosphatidic Acid Acyltransferase Activity (GO:0042171)	0	0	0	1	1	0	0	2	Up_regulated
Macromolecule Biosynthetic Process (GO:0009059)	0	0	1	0	1	0	0	2	Up_regulated
Major Pathway Of rRNA Processing In Nucleolus And Cytosol R-HSA-6791226	0	0	1	0	1	0	0	2	Up_regulated
Maturation Of SSU-rRNA (GO:0030490)	0	0	1	0	1	0	0	2	Up_regulated
Melanin Biosynthesis R-HSA-5662702	0	0	0	0	0	1	1	2	Up_regulated
Melanosome (GO:0042470)	0	0	0	0	0	1	1	2	Up_regulated
Melanosome Localization (GO:0032400)	0	0	0	0	1	0	1	2	Up_regulated
Melanosome Transport (GO:0032402)	0	0	0	0	1	0	1	2	Up_regulated
Mesenchyme Morphogenesis (GO:0072132)	1	1	0	0	0	0	0	2	Up_regulated
Metabolism Of Nucleotides R-HSA-15869	0	0	0	0	1	1	0	2	Up_regulated
Microtubule (GO:0005874)	0	0	0	1	0	0	1	2	Up_regulated
Microtubule Binding (GO:0008017)	0	0	0	1	0	0	1	2	Up_regulated
Microtubule Cytoskeleton (GO:0015630)	0	0	0	1	0	0	1	2	Up_regulated
Microtubule Cytoskeleton Organization Involved In Mitosis (GO:1902850)	0	0	0	1	0	0	1	2	Up_regulated
Microtubule Depolymerization (GO:0007019)	1	0	0	1	0	0	0	2	Up_regulated
Microtubule Polymerization Or Depolymerization (GO:0031109)	1	0	0	1	0	0	0	2	Up_regulated
Mitochondrial Protein Import R-HSA-1268020	0	0	0	0	1	0	1	2	Up_regulated
Mitochondrial RNA Metabolic Process (GO:0000959)	0	1	0	0	1	0	0	2	Up_regulated
Mitochondrial Transcription (GO:0006390)	0	1	0	0	1	0	0	2	Up_regulated
Mitochondrial Transport (GO:0006839)	0	0	0	0	1	0	1	2	Up_regulated
Mitogen-Activated Protein Kinase Kinase Binding (GO:0031434)	0	0	0	0	1	0	1	2	Up_regulated
Mitotic Cytokinesis (GO:0000281)	0	0	0	1	0	0	1	2	Up_regulated
Mitotic DNA Integrity Checkpoint Signaling (GO:0044774)	0	1	0	1	0	0	0	2	Up_regulated
Mitotic DNA Replication (GO:1902969)	0	0	0	0	1	0	1	2	Up_regulated
Mitotic DNA Replication Checkpoint Signaling (GO:0033314)	0	1	0	1	0	0	0	2	Up_regulated
Mitotic Prometaphase R-HSA-68877	1	0	0	1	0	0	0	2	Up_regulated
Mitotic Sister Chromatid Segregation (GO:0000070)	1	0	0	1	0	0	0	2	Up_regulated
Mitotic Spindle	0	0	0	1	0	0	1	2	Up_regulated
Mitotic Spindle Checkpoint R-HSA-69618	1	0	0	1	0	0	0	2	Up_regulated
mRNA 3'-UTR AU-rich Region Binding (GO:0035925)	1	0	1	0	0	0	0	2	Up_regulated
mRNA Decay By 5 To 3 Exoribonuclease R-HSA-430039	0	1	0	0	1	0	0	2	Up_regulated
mRNA Metabolic Process (GO:0016071)	0	1	0	0	1	0	0	2	Up_regulated
Multi-Pass Transmembrane Protein Insertion Into ER Membrane (GO:0160063)	0	0	0	0	1	0	1	2	Up_regulated
Myc Targets V1	0	0	0	0	1	0	1	2	Up_regulated
Myc Targets V2	0	0	0	0	1	0	1	2	Up_regulated
ncRNA Processing (GO:0034470)	0	1	0	0	1	0	0	2	Up_regulated
Negative Regulation Of Cellular Biosynthetic Process (GO:0031327)	0	0	0	1	1	0	0	2	Up_regulated
Negative Regulation Of DNA-templated Transcription (GO:0045892)	0	1	1	0	0	0	0	2	Up_regulated
Negative Regulation Of GTPase Activity (GO:0034260)	0	0	0	0	1	0	1	2	Up_regulated
Negative Regulation Of Hydrolase Activity (GO:0051346)	0	0	0	0	1	0	1	2	Up_regulated
Negative Regulation Of Macromolecule Biosynthetic Process (GO:0010558)	1	0	0	1	0	0	0	2	Up_regulated
Negative Regulation Of Transcription By RNA Polymerase II (GO:0000122)	0	1	1	0	0	0	0	2	Up_regulated
Negative Regulation Of Translation (GO:0017148)	1	0	0	1	0	0	0	2	Up_regulated
Neuron Projection Morphogenesis (GO:0048812)	1	0	0	0	0	0	1	2	Up_regulated
Neurotransmitter-Gated Ion Channel Clustering (GO:0072578)	0	0	0	0	0	1	1	2	Up_regulated
Nicotinate and nicotinamide metabolism	0	0	0	0	1	1	0	2	Up_regulated
Nitrogen metabolism	1	0	0	0	0	1	0	2	Up_regulated
Nonsense Mediated Decay (NMD) Enhanced By Exon Junction Complex (EJC) R-HSA-975957	0	0	1	0	1	0	0	2	Up_regulated
Nonsense Mediated Decay (NMD) Independent Of Exon Junction Complex (EJC) R-HSA-975956	0	0	1	0	1	0	0	2	Up_regulated
Nuclear Chromosome Segregation (GO:0098813)	0	0	0	1	0	0	1	2	Up_regulated
Nuclear Membrane (GO:0031965)	0	0	0	1	1	0	0	2	Up_regulated
Nucleolus (GO:0005730)	0	0	1	0	1	0	0	2	Up_regulated
Nucleoside Kinase Activity (GO:0019206)	0	0	0	0	1	1	0	2	Up_regulated
Nucleotide Salvage R-HSA-8956321	0	0	0	0	1	1	0	2	Up_regulated
Nucleus (GO:0005634)	0	0	1	0	1	0	0	2	Up_regulated
Oligodendrocyte Development (GO:0014003)	0	0	0	1	0	0	1	2	Up_regulated
One carbon pool by folate	1	0	0	1	0	0	0	2	Up_regulated
Peptide Biosynthetic Process (GO:0043043)	0	0	1	0	1	0	0	2	Up_regulated
Peptide Chain Elongation R-HSA-156902	0	0	1	0	1	0	0	2	Up_regulated
Phosphate Ion Homeostasis (GO:0055062)	1	1	0	0	0	0	0	2	Up_regulated
Phosphatidylethanolamine Biosynthetic Process (GO:0006646)	1	1	0	0	0	0	0	2	Up_regulated
Phosphatidylinositol Bisphosphate Binding (GO:1902936)	0	0	0	0	0	1	1	2	Up_regulated
Phosphorylation Of APC/C R-HSA-176412	0	0	0	1	1	0	0	2	Up_regulated
PI3K/AKT/mTOR Signaling	0	0	0	0	1	0	1	2	Up_regulated
Pigment Granule (GO:0048770)	0	0	0	0	0	1	1	2	Up_regulated
Pigment Granule Transport (GO:0051904)	0	0	0	0	1	0	1	2	Up_regulated
Polo-like Kinase Mediated Events R-HSA-156711	0	0	0	1	0	0	1	2	Up_regulated
Positive Regulation By Host Of Viral Process (GO:0044794)	0	1	1	0	0	0	0	2	Up_regulated
Positive Regulation Of Cell Division (GO:0051781)	1	0	1	0	0	0	0	2	Up_regulated
Positive Regulation Of Chromosome Segregation (GO:0051984)	0	0	1	1	0	0	0	2	Up_regulated
Positive Regulation Of Cytokinesis (GO:0032467)	1	0	0	1	0	0	0	2	Up_regulated
Positive Regulation Of Mitochondrion Organization (GO:0010822)	1	0	0	0	1	0	0	2	Up_regulated
Positive Regulation Of Mitotic Sister Chromatid Separation (GO:1901970)	0	0	0	1	0	0	1	2	Up_regulated
Positive Regulation Of Protein Kinase Activity (GO:0045860)	0	0	0	1	0	0	1	2	Up_regulated
Positive Regulation Of Protein Localization To Cell Periphery (GO:1904377)	0	1	1	0	0	0	0	2	Up_regulated
Positive Regulation Of Protein Localization To Membrane (GO:1905477)	1	1	0	0	0	0	0	2	Up_regulated
Positive Regulation Of Protein Ubiquitination (GO:0031398)	0	0	0	0	1	0	1	2	Up_regulated
Postsynaptic Neurotransmitter Receptor Activity (GO:0098960)	1	0	0	1	0	0	0	2	Up_regulated
Protein Depolymerization (GO:0051261)	1	0	0	1	0	0	0	2	Up_regulated
Protein Import Into Mitochondrial Matrix (GO:0030150)	0	0	0	0	1	0	1	2	Up_regulated
Protein Insertion Into ER Membrane (GO:0045048)	0	0	0	0	1	0	1	2	Up_regulated
Protein Localization To Centrosome (GO:0071539)	1	0	0	1	0	0	0	2	Up_regulated
Protein Localization To Microtubule Organizing Center (GO:1905508)	1	0	0	1	0	0	0	2	Up_regulated
Protein Mannosylation (GO:0035268)	0	0	0	0	1	1	0	2	Up_regulated
Protein O-linked Mannosylation (GO:0035269)	0	0	0	0	1	1	0	2	Up_regulated
Protein Targeting (GO:0006605)	0	0	0	0	1	0	1	2	Up_regulated
Protein Targeting To Mitochondrion (GO:0006626)	0	0	0	0	1	0	1	2	Up_regulated
Protein Transmembrane Import Into Intracellular Organelle (GO:0044743)	0	0	0	0	1	0	1	2	Up_regulated
Regulation Of Cartilage Development (GO:0061035)	0	1	0	1	0	0	0	2	Up_regulated
Regulation Of Cellular Component Organization (GO:0051128)	1	0	0	0	0	0	1	2	Up_regulated
Regulation Of Chromosome Segregation (GO:0051983)	1	0	0	1	0	0	0	2	Up_regulated
Regulation Of DNA-templated Transcription (GO:0006355)	0	1	1	0	0	0	0	2	Up_regulated
Regulation Of Epithelial Cell Migration (GO:0010632)	1	0	0	0	0	0	1	2	Up_regulated
Regulation Of Exit From Mitosis (GO:0007096)	0	0	1	1	0	0	0	2	Up_regulated
Regulation Of Expression Of SLITs And ROBOs R-HSA-9010553	0	0	1	0	1	0	0	2	Up_regulated
Regulation Of G2/M Transition Of Mitotic Cell Cycle (GO:0010389)	0	0	0	1	0	0	1	2	Up_regulated
Regulation Of Mitotic Cell Cycle Spindle Assembly Checkpoint (GO:0090266)	0	0	0	1	1	0	0	2	Up_regulated
Regulation Of mRNA Stability (GO:0043488)	1	0	0	0	1	0	0	2	Up_regulated
Regulation Of Nucleic Acid-Templated Transcription (GO:1903506)	0	1	1	0	0	0	0	2	Up_regulated
Regulation Of TP53 Activity Thru Phosphorylation R-HSA-6804756	1	0	0	1	0	0	0	2	Up_regulated
Regulation Of Transcription By RNA Polymerase II (GO:0006357)	0	1	1	0	0	0	0	2	Up_regulated
Resolution Of Sister Chromatid Cohesion R-HSA-2500257	1	0	0	1	0	0	0	2	Up_regulated
Response Of EIF2AK4 (GCN2) To Amino Acid Deficiency R-HSA-9633012	0	0	1	0	1	0	0	2	Up_regulated
Response To Endoplasmic Reticulum Stress (GO:0034976)	0	0	0	0	1	0	1	2	Up_regulated
Response To Gamma Radiation (GO:0010332)	0	1	0	0	1	0	0	2	Up_regulated
Response To Insulin (GO:0032868)	1	0	0	0	0	0	1	2	Up_regulated
Ribonucleoprotein Complex Biogenesis (GO:0022613)	0	0	1	0	1	0	0	2	Up_regulated
Ribosomal Small Subunit Biogenesis (GO:0042274)	0	0	1	0	1	0	0	2	Up_regulated
Ribosome	0	0	1	0	1	0	0	2	Up_regulated
Ribosome (GO:0005840)	0	0	1	0	1	0	0	2	Up_regulated
Ribosome Biogenesis (GO:0042254)	0	0	1	0	1	0	0	2	Up_regulated
RNA Destabilization (GO:0050779)	0	1	0	0	0	1	0	2	Up_regulated
RNA Methylation (GO:0001510)	0	1	0	0	1	0	0	2	Up_regulated
RNA Methyltransferase Activity (GO:0008173)	0	1	1	0	0	0	0	2	Up_regulated
RNA Polymerase II Cis-Regulatory Region Sequence-Specific DNA Binding (GO:0000978)	0	1	1	0	0	0	0	2	Up_regulated
RNA Polymerase II Transcription R-HSA-73857	0	1	1	0	0	0	0	2	Up_regulated
RNA Polymerase II Transcription Regulatory Region Sequence-Specific DNA Binding (GO:0000977)	0	1	1	0	0	0	0	2	Up_regulated
rRNA Methylation (GO:0031167)	0	1	0	0	1	0	0	2	Up_regulated
rRNA Modification (GO:0000154)	0	0	1	0	1	0	0	2	Up_regulated
rRNA Processing (GO:0006364)	0	0	1	0	1	0	0	2	Up_regulated
rRNA Processing In Nucleus And Cytosol R-HSA-8868773	0	0	1	0	1	0	0	2	Up_regulated
rRNA Processing R-HSA-72312	0	0	1	0	1	0	0	2	Up_regulated
SARS-CoV-2 Modulates Host Translation Machinery R-HSA-9754678	0	0	1	0	1	0	0	2	Up_regulated
Secondary Active Transmembrane Transporter Activity (GO:0015291)	0	1	0	0	0	0	1	2	Up_regulated
Selenoamino Acid Metabolism R-HSA-2408522	0	0	1	0	1	0	0	2	Up_regulated
Selenocysteine Synthesis R-HSA-2408557	0	0	1	0	1	0	0	2	Up_regulated
Sensory Perception Of Mechanical Stimulus (GO:0050954)	1	0	0	1	0	0	0	2	Up_regulated
Signaling By FLT3 Fusion Proteins R-HSA-9703465	0	1	0	0	1	0	0	2	Up_regulated
Signaling By FLT3 ITD And TKD Mutants R-HSA-9703648	0	1	0	0	1	0	0	2	Up_regulated
Signaling By NTRK3 (TRKC) R-HSA-9034015	0	1	0	0	1	0	0	2	Up_regulated
Signaling By Rho GTPases R-HSA-194315	0	0	0	1	0	0	1	2	Up_regulated
Signaling By Rho GTPases, Miro GTPases And RHOBTB3 R-HSA-9716542	0	0	0	1	0	0	1	2	Up_regulated
Sister Chromatid Segregation (GO:0000819)	1	0	0	1	0	0	0	2	Up_regulated
Small GTPase Binding (GO:0031267)	0	1	0	0	0	0	1	2	Up_regulated
Small Ribosomal Subunit (GO:0015935)	0	0	1	0	1	0	0	2	Up_regulated
Small-Subunit Processome (GO:0032040)	0	0	1	0	1	0	0	2	Up_regulated
sno(s)RNA 3'-End Processing (GO:0031126)	0	0	1	0	1	0	0	2	Up_regulated
Sodium Ion Transport (GO:0006814)	1	0	0	0	0	1	0	2	Up_regulated
Spindle (GO:0005819)	0	0	0	1	0	0	1	2	Up_regulated
SRP-dependent Cotranslational Protein Targeting To Membrane R-HSA-1799339	0	0	1	0	1	0	0	2	Up_regulated
Tetrahydrofolate Metabolic Process (GO:0046653)	1	0	0	1	0	0	0	2	Up_regulated
Thyroid Hormone Transport (GO:0070327)	0	1	0	0	0	0	1	2	Up_regulated
TIM23 Mitochondrial Import Inner Membrane Translocase Complex (GO:0005744)	0	0	0	0	1	0	1	2	Up_regulated
trans-Golgi Network Membrane (GO:0032588)	1	0	0	0	0	0	1	2	Up_regulated
Transcription Of E2F Targets Under Negative Control By DREAM Complex R-HSA-1362277	1	0	0	1	0	0	0	2	Up_regulated
Translation (GO:0006412)	0	0	1	0	1	0	0	2	Up_regulated
Translation R-HSA-72766	0	0	1	0	1	0	0	2	Up_regulated
Transport Of Small Molecules R-HSA-382551	1	0	0	0	0	0	1	2	Up_regulated
Trigeminal Nerve Development (GO:0021559)	1	1	0	0	0	0	0	2	Up_regulated
Tubulin Binding (GO:0015631)	0	0	0	1	0	0	1	2	Up_regulated
Unattached Kinetochores Signal Amplification Via A MAD2 Inhibitory Signal R-HSA-141444	1	0	0	1	0	0	0	2	Up_regulated
Viral mRNA Translation R-HSA-192823	0	0	1	0	1	0	0	2	Up_regulated
Xenobiotic Metabolism	1	0	0	0	1	0	0	2	Up_regulated
1-Phosphatidylinositol-4-Phosphate 3-Kinase Activity (GO:0035005)	0	0	0	0	1	0	0	1	Down_regulated
ABC Transporter Disorders R-HSA-5619084	0	1	0	0	0	0	0	1	Down_regulated
ABC transporters	0	0	1	0	0	0	0	1	Down_regulated
ABC-family Proteins Mediated Transport R-HSA-382556	0	1	0	0	0	0	0	1	Down_regulated
ABC-type Xenobiotic Transporter Activity (GO:0008559)	0	0	1	0	0	0	0	1	Down_regulated
Acetylcholine Inhibits Contraction Of Outer Hair Cells R-HSA-9667769	0	0	0	0	1	0	0	1	Down_regulated
Acid Secretion (GO:0046717)	0	1	0	0	0	0	0	1	Down_regulated
Actin Binding (GO:0003779)	0	0	1	0	0	0	0	1	Down_regulated
Actin Filament (GO:0005884)	0	0	1	0	0	0	0	1	Down_regulated
Actin Filament Network Formation (GO:0051639)	0	0	1	0	0	0	0	1	Down_regulated
Actin Filament Polymerization (GO:0030041)	0	0	1	0	0	0	0	1	Down_regulated
Actin Filament-Based Transport (GO:0099515)	0	0	1	0	0	0	0	1	Down_regulated
Actin Polymerization Or Depolymerization (GO:0008154)	0	0	1	0	0	0	0	1	Down_regulated
Actin-Based Cell Projection (GO:0098858)	0	0	1	0	0	0	0	1	Down_regulated
Actin-Mediated Cell Contraction (GO:0070252)	0	0	0	0	0	1	0	1	Down_regulated
Activated NTRK2 Signals Thru CDK5 R-HSA-9032845	0	0	0	0	1	0	0	1	Down_regulated
Activated NTRK2 Signals Thru FYN R-HSA-9032500	0	0	0	0	0	0	1	1	Down_regulated
Activation Of AP-1 Family Of Transcription Factors R-HSA-450341	1	0	0	0	0	0	0	1	Down_regulated
Activation Of APC/C And APC/C:Cdc20 Mediated Degradation Of Mitotic Proteins R-HSA-176814	0	1	0	0	0	0	0	1	Down_regulated
Activation Of Cysteine-Type Endopeptidase Activity Involved In Apoptotic Process (GO:0006919)	0	0	0	0	0	0	1	1	Down_regulated
Activation Of GTPase Activity (GO:0090630)	0	0	0	0	0	0	1	1	Down_regulated
Activation Of HOX Genes During Differentiation R-HSA-5619507	1	0	0	0	0	0	0	1	Down_regulated
Activation Of NF-kappaB In B Cells R-HSA-1169091	0	1	0	0	0	0	0	1	Down_regulated
Activation Of NF-kappaB-inducing Kinase Activity (GO:0007250)	0	0	0	0	0	0	1	1	Down_regulated
Activation Of Protein Kinase Activity (GO:0032147)	0	0	0	0	1	0	0	1	Down_regulated
Activation Of Transmembrane Receptor Protein Tyrosine Kinase Activity (GO:0007171)	0	0	0	0	1	0	0	1	Down_regulated
Acute Inflammatory Response (GO:0002526)	0	0	0	1	0	0	0	1	Down_regulated
Acyl Chain Remodelling Of PC R-HSA-1482788	0	0	0	1	0	0	0	1	Down_regulated
Acyl Chain Remodelling Of PE R-HSA-1482839	0	0	0	1	0	0	0	1	Down_regulated
Acyl Chain Remodelling Of PG R-HSA-1482925	0	0	0	1	0	0	0	1	Down_regulated
Acyl Chain Remodelling Of PS R-HSA-1482801	0	0	0	1	0	0	0	1	Down_regulated
Acylglycerol Metabolic Process (GO:0006639)	0	0	0	0	0	0	1	1	Down_regulated
Adaptive Immune Response Based On Somatic Recombination Of Immune Receptors Built From Immunoglobulin Superfamily Domains (GO:0002460)	0	0	1	0	0	0	0	1	Down_regulated
Adenyl Ribonucleotide Binding (GO:0032559)	0	0	1	0	0	0	0	1	Down_regulated
ADORA2B Mediated Anti-Inflammatory Cytokine Production R-HSA-9660821	0	1	0	0	0	0	0	1	Down_regulated
ADP Binding (GO:0043531)	0	0	1	0	0	0	0	1	Down_regulated
Advanced Glycosylation Endproduct Receptor Signaling R-HSA-879415	0	0	0	0	0	1	0	1	Down_regulated
Aflatoxin Activation And Detoxification R-HSA-5423646	0	0	0	1	0	0	0	1	Down_regulated
African trypanosomiasis	0	0	1	0	0	0	0	1	Down_regulated
Alanine Transmembrane Transporter Activity (GO:0022858)	0	0	0	0	0	1	0	1	Down_regulated
Alcohol Dehydrogenase Activity, Zinc-Dependent (GO:0004024)	0	0	0	0	0	0	1	1	Down_regulated
Aldosterone synthesis and secretion	0	0	0	0	0	0	1	1	Down_regulated
Alpha-Actinin Binding (GO:0051393)	0	0	0	0	0	0	1	1	Down_regulated
Alpha-Beta T Cell Activation (GO:0046631)	0	0	1	0	0	0	0	1	Down_regulated
Alpha-Beta T Cell Receptor Complex (GO:0042105)	0	0	1	0	0	0	0	1	Down_regulated
alpha-Linolenic acid metabolism	0	0	0	1	0	0	0	1	Down_regulated
alpha-N-acetylgalactosaminide Alpha-2,6-Sialyltransferase Activity (GO:0001665)	0	0	0	0	1	0	0	1	Down_regulated
Alternative mRNA Splicing, Via Spliceosome (GO:0000380)	1	0	0	0	0	0	0	1	Down_regulated
Amide Biosynthetic Process (GO:0043604)	0	0	0	0	0	1	0	1	Down_regulated
Amine Metabolic Process (GO:0009308)	0	0	1	0	0	0	0	1	Down_regulated
Amino Acid Binding (GO:0016597)	0	0	0	0	0	1	0	1	Down_regulated
Amino Acid Transmembrane Transport (GO:0003333)	0	0	0	0	0	1	0	1	Down_regulated
Amino Acid:Monoatomic Cation Symporter Activity (GO:0005416)	0	0	0	0	0	1	0	1	Down_regulated
Aminophospholipid Flippase Activity (GO:0015247)	0	0	0	0	1	0	0	1	Down_regulated
AMP Biosynthetic Process (GO:0006167)	0	1	0	0	0	0	0	1	Down_regulated
Amphisome (GO:0044753)	0	0	1	0	0	0	0	1	Down_regulated
Amyloid Fiber Formation R-HSA-977225	0	0	0	0	0	1	0	1	Down_regulated
Amyotrophic lateral sclerosis	0	1	0	0	0	0	0	1	Down_regulated
Androgen Receptor Signaling Pathway (GO:0030521)	1	0	0	0	0	0	0	1	Down_regulated
Antibacterial Humoral Response (GO:0019731)	0	0	1	0	0	0	0	1	Down_regulated
Antigen Processing And Presentation Of Exogenous Peptide Antigen Via MHC Class II (GO:0019886)	0	0	1	0	0	0	0	1	Down_regulated
Antigen Processing And Presentation Of Peptide Antigen Via MHC Class II (GO:0002495)	0	0	1	0	0	0	0	1	Down_regulated
Antigen Processing: Ubiquitination And Proteasome Degradation R-HSA-983168	0	1	0	0	0	0	0	1	Down_regulated
Antimicrobial Humoral Response (GO:0019730)	0	0	1	0	0	0	0	1	Down_regulated
APC:Cdc20 Mediated Degradation Of Cell Cycle Proteins Before Cycle Checkpoint Satisfied R-HSA-179419	0	1	0	0	0	0	0	1	Down_regulated
APC/C-mediated Degradation Of Cell Cycle Proteins R-HSA-174143	0	1	0	0	0	0	0	1	Down_regulated
APC/C:Cdc20 Mediated Degradation Of Mitotic Proteins R-HSA-176409	0	1	0	0	0	0	0	1	Down_regulated
APC/C:Cdc20 Mediated Degradation Of Securin R-HSA-174154	0	1	0	0	0	0	0	1	Down_regulated
APC/C:Cdh1 Mediated Degradation Of Cdc20 And APC/C:Cdh1 Targets In Late Mitosis/Early G1 R-HSA-174178	0	1	0	0	0	0	0	1	Down_regulated
APEX1-Independent Resolution Of AP Sites Via Single Nucleotide Replacement Pathway R-HSA-5649702	0	0	0	1	0	0	0	1	Down_regulated
Apical Junction	0	0	1	0	0	0	0	1	Down_regulated
Apical Junction Assembly (GO:0043297)	0	1	0	0	0	0	0	1	Down_regulated
Apoptosis R-HSA-109581	0	1	0	0	0	0	0	1	Down_regulated
Apoptotic Cell Clearance (GO:0043277)	1	0	0	0	0	0	0	1	Down_regulated
Apoptotic Process (GO:0006915)	0	0	1	0	0	0	0	1	Down_regulated
Arachidonate Transport (GO:1903963)	1	0	0	0	0	0	0	1	Down_regulated
Arachidonic Acid Binding (GO:0050544)	0	0	0	0	0	0	1	1	Down_regulated
Arachidonic Acid Secretion (GO:0050482)	1	0	0	0	0	0	0	1	Down_regulated
Arginine biosynthesis	0	0	0	0	0	1	0	1	Down_regulated
Arginine Metabolic Process (GO:0006525)	0	0	0	0	0	1	0	1	Down_regulated
Arrhythmogenic right ventricular cardiomyopathy	0	0	0	0	1	0	0	1	Down_regulated
Aspartate Family Amino Acid Metabolic Process (GO:0009066)	0	0	0	0	0	1	0	1	Down_regulated
Aspartate Metabolic Process (GO:0006531)	0	0	0	0	0	1	0	1	Down_regulated
Assembly Of Pre-Replicative Complex R-HSA-68867	0	1	0	0	0	0	0	1	Down_regulated
Asthma	0	0	1	0	0	0	0	1	Down_regulated
Astrocyte Activation (GO:0048143)	0	0	1	0	0	0	0	1	Down_regulated
Asymmetric Localization Of PCP Proteins R-HSA-4608870	0	1	0	0	0	0	0	1	Down_regulated
Asymmetric Synapse (GO:0032279)	0	0	0	0	0	1	0	1	Down_regulated
Asymmetric, Glutamatergic, Excitatory Synapse (GO:0098985)	0	0	0	0	1	0	0	1	Down_regulated
ATF6 (ATF6-alpha) Activates Chaperone Genes R-HSA-381183	0	0	1	0	0	0	0	1	Down_regulated
ATF6 (ATF6-alpha) Activates Chaperones R-HSA-381033	0	0	1	0	0	0	0	1	Down_regulated
Atorvastatin ADME R-HSA-9754706	0	0	1	0	0	0	0	1	Down_regulated
ATP Binding (GO:0005524)	0	0	1	0	0	0	0	1	Down_regulated
ATP-gated Ion Channel Activity (GO:0035381)	0	0	0	0	0	0	1	1	Down_regulated
Atrial Cardiac Muscle Cell To AV Node Cell Signaling (GO:0086026)	0	0	0	0	0	0	1	1	Down_regulated
AUF1 (hnRNP D0) Binds And Destabilizes mRNA R-HSA-450408	0	1	0	0	0	0	0	1	Down_regulated
Autocrine Signaling (GO:0035425)	0	0	0	1	0	0	0	1	Down_regulated
Autodegradation Of Cdh1 By Cdh1:APC/C R-HSA-174084	0	1	0	0	0	0	0	1	Down_regulated
Autodegradation Of E3 Ubiquitin Ligase COP1 R-HSA-349425	0	1	0	0	0	0	0	1	Down_regulated
Autophagosome (GO:0005776)	0	1	0	0	0	0	0	1	Down_regulated
Axon (GO:0030424)	0	0	0	0	1	0	0	1	Down_regulated
Axon Guidance R-HSA-422475	0	1	0	0	0	0	0	1	Down_regulated
Axonal Growth Inhibition (RHOA Activation) R-HSA-193634	0	1	0	0	0	0	0	1	Down_regulated
Azurophil Granule (GO:0042582)	0	0	1	0	0	0	0	1	Down_regulated
Azurophil Granule Membrane (GO:0035577)	0	0	1	0	0	0	0	1	Down_regulated
B Cell Mediated Immunity (GO:0019724)	0	0	1	0	0	0	0	1	Down_regulated
Base Conversion Or Substitution Editing (GO:0016553)	0	1	0	0	0	0	0	1	Down_regulated
Base-Excision Repair, AP Site Formation (GO:0006285)	0	0	0	1	0	0	0	1	Down_regulated
Base-Excision Repair, Gap-Filling (GO:0006287)	0	0	0	1	0	0	0	1	Down_regulated
Basolateral Plasma Membrane (GO:0016323)	0	0	0	0	0	0	1	1	Down_regulated
BBSome-mediated Cargo-Targeting To Cilium R-HSA-5620922	0	0	0	0	0	1	0	1	Down_regulated
Beta-catenin Independent WNT Signaling R-HSA-3858494	0	1	0	0	0	0	0	1	Down_regulated
Bicellular Tight Junction (GO:0005923)	0	0	0	0	0	0	1	1	Down_regulated
Binding And Entry Of HIV Virion R-HSA-173107	0	0	1	0	0	0	0	1	Down_regulated
Blood Circulation (GO:0008015)	0	1	0	0	0	0	0	1	Down_regulated
Blood Coagulation, Intrinsic Pathway (GO:0007597)	0	0	0	0	0	0	1	1	Down_regulated
Bone Resorption (GO:0045453)	0	0	1	0	0	0	0	1	Down_regulated
Bounding Membrane Of Organelle (GO:0098588)	0	0	1	0	0	0	0	1	Down_regulated
Bundle Of His cell-Purkinje Myocyte Adhesion Involved In Cell Communication (GO:0086073)	0	0	0	0	1	0	0	1	Down_regulated
Butyrophilin (BTN) Family Interactions R-HSA-8851680	0	0	1	0	0	0	0	1	Down_regulated
C-C Chemokine Binding (GO:0019957)	0	0	0	0	0	0	1	1	Down_regulated
Calcium Ion Binding (GO:0005509)	0	0	1	0	0	0	0	1	Down_regulated
Calcium-Dependent Phospholipase A2 Activity (GO:0047498)	0	0	0	1	0	0	0	1	Down_regulated
Calcium-Dependent Protein Kinase Activity (GO:0010857)	0	0	0	0	0	0	1	1	Down_regulated
Calmodulin-Dependent Protein Kinase Activity (GO:0004683)	0	0	0	0	0	0	1	1	Down_regulated
cAMP Response Element Binding (GO:0035497)	1	0	0	0	0	0	0	1	Down_regulated
cAMP signaling pathway	1	0	0	0	0	0	0	1	Down_regulated
Cap-dependent Translation Initiation R-HSA-72737	1	0	0	0	0	0	0	1	Down_regulated
Carbohydrate Catabolic Process (GO:0016052)	0	1	0	0	0	0	0	1	Down_regulated
Carboxylic Acid Binding (GO:0031406)	0	0	0	0	0	1	0	1	Down_regulated
Cardiac Conduction (GO:0061337)	0	0	0	0	1	0	0	1	Down_regulated
Cardiac Muscle Cell Action Potential (GO:0086001)	0	0	0	0	1	0	0	1	Down_regulated
Cardiac Muscle Cell Action Potential Involved In Contraction (GO:0086002)	0	0	0	0	1	0	0	1	Down_regulated
Cardiac Muscle Cell Contraction (GO:0086003)	0	0	0	0	1	0	0	1	Down_regulated
Cardiac Muscle Cell Myoblast Differentiation (GO:0060379)	0	0	0	0	1	0	0	1	Down_regulated
Cardiac Muscle Cell-Cardiac Muscle Cell Adhesion (GO:0086042)	0	0	0	0	1	0	0	1	Down_regulated
Cardiac Ventricle Morphogenesis (GO:0003208)	0	0	0	0	1	0	0	1	Down_regulated
Cargo Recognition For Clathrin-Mediated Endocytosis R-HSA-8856825	0	1	0	0	0	0	0	1	Down_regulated
CASP8 Activity Is Inhibited R-HSA-5218900	0	0	1	0	0	0	0	1	Down_regulated
Cation-coupled Chloride Cotransporters R-HSA-426117	0	0	0	0	0	0	1	1	Down_regulated
Caveola (GO:0005901)	0	0	0	0	1	0	0	1	Down_regulated
CCR Chemokine Receptor Binding (GO:0048020)	0	0	1	0	0	0	0	1	Down_regulated
CD163 Mediating An Anti-Inflammatory Response R-HSA-9662834	0	0	1	0	0	0	0	1	Down_regulated
CD209 (DC-SIGN) Signaling R-HSA-5621575	0	0	0	1	0	0	0	1	Down_regulated
Cdc20:Phospho-APC/C Mediated Degradation Of Cyclin A R-HSA-174184	0	1	0	0	0	0	0	1	Down_regulated
Cdc42 Protein Signal Transduction (GO:0032488)	0	0	1	0	0	0	0	1	Down_regulated
CDK-mediated Phosphorylation And Removal Of Cdc6 R-HSA-69017	0	1	0	0	0	0	0	1	Down_regulated
Cell Adhesion Mediator Activity (GO:0098631)	0	0	0	0	1	0	0	1	Down_regulated
Cell Cycle Checkpoints R-HSA-69620	0	1	0	0	0	0	0	1	Down_regulated
Cell Junction Assembly (GO:0034329)	0	0	0	0	1	0	0	1	Down_regulated
Cell Junction Maintenance (GO:0034331)	0	0	0	1	0	0	0	1	Down_regulated
Cell Projection Assembly (GO:0030031)	0	0	1	0	0	0	0	1	Down_regulated
Cell Projection Organization (GO:0030030)	0	0	1	0	0	0	0	1	Down_regulated
Cell Recruitment (Pro-Inflammatory Response) R-HSA-9664424	0	0	1	0	0	0	0	1	Down_regulated
Cell Surface Interactions At Vascular Wall R-HSA-202733	0	0	1	0	0	0	0	1	Down_regulated
Cell Surface Toll-Like Receptor Signaling Pathway (GO:0140895)	0	0	1	0	0	0	0	1	Down_regulated
Cell-Cell Adhesion Mediator Activity (GO:0098632)	0	0	0	0	1	0	0	1	Down_regulated
Cell-Cell Adhesion Via Plasma-Membrane Adhesion Molecules (GO:0098742)	0	0	1	0	0	0	0	1	Down_regulated
Cell-Cell Communication R-HSA-1500931	0	0	1	0	0	0	0	1	Down_regulated
Cell-Cell Contact Zone (GO:0044291)	0	0	0	0	1	0	0	1	Down_regulated
Cell-Cell Junction (GO:0005911)	0	0	0	0	1	0	0	1	Down_regulated
Cell-Cell Junction Assembly (GO:0007043)	0	1	0	0	0	0	0	1	Down_regulated
Cell-Cell Signaling Involved In Cardiac Conduction (GO:0086019)	0	0	0	0	1	0	0	1	Down_regulated
Cell-Matrix Adhesion (GO:0007160)	0	0	1	0	0	0	0	1	Down_regulated
Cell-Matrix Adhesion Mediator Activity (GO:0098634)	0	0	0	0	1	0	0	1	Down_regulated
Cellular Component Disassembly (GO:0022411)	0	0	1	0	0	0	0	1	Down_regulated
Cellular Hypotonic Response (GO:0071476)	0	0	0	0	1	0	0	1	Down_regulated
Cellular Modified Amino Acid Biosynthetic Process (GO:0042398)	0	0	0	1	0	0	0	1	Down_regulated
Cellular Response To Alcohol (GO:0097306)	0	1	0	0	0	0	0	1	Down_regulated
Cellular Response To Bacterial Lipopeptide (GO:0071221)	0	0	0	0	0	0	1	1	Down_regulated
Cellular Response To Cadmium Ion (GO:0071276)	1	0	0	0	0	0	0	1	Down_regulated
Cellular Response To cAMP (GO:0071320)	1	0	0	0	0	0	0	1	Down_regulated
Cellular Response To Chemical Stress R-HSA-9711123	0	1	0	0	0	0	0	1	Down_regulated
Cellular Response To Cold (GO:0070417)	0	0	0	0	0	1	0	1	Down_regulated
Cellular Response To Corticosteroid Stimulus (GO:0071384)	1	0	0	0	0	0	0	1	Down_regulated
Cellular Response To Epidermal Growth Factor Stimulus (GO:0071364)	1	0	0	0	0	0	0	1	Down_regulated
Cellular Response To Estradiol Stimulus (GO:0071392)	1	0	0	0	0	0	0	1	Down_regulated
Cellular Response To Estrogen Stimulus (GO:0071391)	1	0	0	0	0	0	0	1	Down_regulated
Cellular Response To Gamma Radiation (GO:0071480)	1	0	0	0	0	0	0	1	Down_regulated
Cellular Response To Growth Factor Stimulus (GO:0071363)	1	0	0	0	0	0	0	1	Down_regulated
Cellular Response To Growth Hormone Stimulus (GO:0071378)	0	0	0	0	0	1	0	1	Down_regulated
Cellular Response To Hypoxia R-HSA-1234174	0	1	0	0	0	0	0	1	Down_regulated
Cellular Response To Insulin Stimulus (GO:0032869)	1	0	0	0	0	0	0	1	Down_regulated
Cellular Response To Interferon-Beta (GO:0035458)	0	0	1	0	0	0	0	1	Down_regulated
Cellular Response To Interleukin-1 (GO:0071347)	0	0	1	0	0	0	0	1	Down_regulated
Cellular Response To Interleukin-12 (GO:0071349)	0	0	1	0	0	0	0	1	Down_regulated
Cellular Response To Interleukin-2 (GO:0071352)	0	0	1	0	0	0	0	1	Down_regulated
Cellular Response To Interleukin-6 (GO:0071354)	0	0	1	0	0	0	0	1	Down_regulated
Cellular Response To Ketone (GO:1901655)	0	1	0	0	0	0	0	1	Down_regulated
Cellular Response To Lectin (GO:1990858)	0	0	1	0	0	0	0	1	Down_regulated
Cellular Response To Lipid (GO:0071396)	0	0	1	0	0	0	0	1	Down_regulated
Cellular Response To Low-Density Lipoprotein Particle Stimulus (GO:0071404)	0	0	1	0	0	0	0	1	Down_regulated
Cellular Response To Magnesium Ion (GO:0071286)	0	0	1	0	0	0	0	1	Down_regulated
Cellular Response To Mechanical Stimulus (GO:0071260)	0	0	1	0	0	0	0	1	Down_regulated
Cellular Response To Metal Ion (GO:0071248)	0	0	1	0	0	0	0	1	Down_regulated
Cellular Response To Organic Cyclic Compound (GO:0071407)	1	0	0	0	0	0	0	1	Down_regulated
Cellular Response To Organic Substance (GO:0071310)	0	0	1	0	0	0	0	1	Down_regulated
Cellular Response To Organonitrogen Compound (GO:0071417)	1	0	0	0	0	0	0	1	Down_regulated
Cellular Response To Prostaglandin Stimulus (GO:0071379)	1	0	0	0	0	0	0	1	Down_regulated
Cellular Response To Reactive Oxygen Species (GO:0034614)	1	0	0	0	0	0	0	1	Down_regulated
Cellular Response To Starvation R-HSA-9711097	1	0	0	0	0	0	0	1	Down_regulated
Cellular Response To Steroid Hormone Stimulus (GO:0071383)	1	0	0	0	0	0	0	1	Down_regulated
Cellular Response To Thyroid Hormone Stimulus (GO:0097067)	0	0	1	0	0	0	0	1	Down_regulated
Cellular Response To Transforming Growth Factor Beta Stimulus (GO:0071560)	1	0	0	0	0	0	0	1	Down_regulated
Cellular Response To Type II Interferon (GO:0071346)	0	0	1	0	0	0	0	1	Down_regulated
Cellular Response To Virus (GO:0098586)	0	0	1	0	0	0	0	1	Down_regulated
Cellular Response To Xenobiotic Stimulus (GO:0071466)	0	0	0	0	0	0	1	1	Down_regulated
Cellular Responses To Stimuli R-HSA-8953897	1	0	0	0	0	0	0	1	Down_regulated
Cellular Responses To Stress R-HSA-2262752	1	0	0	0	0	0	0	1	Down_regulated
Cellular senescence	0	0	1	0	0	0	0	1	Down_regulated
Cellular Senescence R-HSA-2559583	1	0	0	0	0	0	0	1	Down_regulated
Ceramide Transfer Activity (GO:0120017)	0	1	0	0	0	0	0	1	Down_regulated
cGMP Effects R-HSA-418457	0	0	0	0	1	0	0	1	Down_regulated
cGMP-PKG signaling pathway	0	0	0	0	1	0	0	1	Down_regulated
Chagas disease	0	0	1	0	0	0	0	1	Down_regulated
Chemical Synaptic Transmission, Postsynaptic (GO:0099565)	0	0	0	0	0	1	0	1	Down_regulated
Chemokine Binding (GO:0019956)	0	0	0	1	0	0	0	1	Down_regulated
Chloride Channel Complex (GO:0034707)	0	0	0	0	0	1	0	1	Down_regulated
Choline metabolism in cancer	1	0	0	0	0	0	0	1	Down_regulated
Cholinergic synapse	0	0	1	0	0	0	0	1	Down_regulated
Circulatory System Development (GO:0072359)	0	0	0	0	1	0	0	1	Down_regulated
Citrulline Metabolic Process (GO:0000052)	0	0	0	0	0	1	0	1	Down_regulated
Classical Antibody-Mediated Complement Activation R-HSA-173623	0	0	1	0	0	0	0	1	Down_regulated
Clathrin-Coated Endocytic Vesicle (GO:0045334)	0	0	1	0	0	0	0	1	Down_regulated
Clathrin-Coated Endocytic Vesicle Membrane (GO:0030669)	0	0	1	0	0	0	0	1	Down_regulated
Clathrin-Coated Vesicle Membrane (GO:0030665)	0	0	1	0	0	0	0	1	Down_regulated
Cleavage Furrow Formation (GO:0036089)	0	1	0	0	0	0	0	1	Down_regulated
CLEC7A/inflammasome Pathway R-HSA-5660668	0	0	0	0	1	0	0	1	Down_regulated
Coagulation	0	0	1	0	0	0	0	1	Down_regulated
Collagen Biosynthesis And Modifying Enzymes R-HSA-1650814	0	1	0	0	0	0	0	1	Down_regulated
Collagen Degradation R-HSA-1442490	0	0	0	0	1	0	0	1	Down_regulated
Collagen Fibril Organization (GO:0030199)	0	1	0	0	0	0	0	1	Down_regulated
Complement	0	0	1	0	0	0	0	1	Down_regulated
Complement Cascade R-HSA-166658	0	0	1	0	0	0	0	1	Down_regulated
Complement Component C3b Binding (GO:0001851)	0	0	1	0	0	0	0	1	Down_regulated
Constitutive Signaling By Aberrant PI3K In Cancer R-HSA-2219530	0	0	1	0	0	0	0	1	Down_regulated
COPII-coated ER To Golgi Transport Vesicle (GO:0030134)	0	0	1	0	0	0	0	1	Down_regulated
Cortical Actin Cytoskeleton (GO:0030864)	0	1	0	0	0	0	0	1	Down_regulated
Cortical Actin Cytoskeleton Organization (GO:0030866)	0	0	1	0	0	0	0	1	Down_regulated
Cortical Cytoskeleton Organization (GO:0030865)	0	0	1	0	0	0	0	1	Down_regulated
Creatine Metabolism R-HSA-71288	0	0	0	1	0	0	0	1	Down_regulated
Creation Of C4 And C2 Activators R-HSA-166786	0	0	1	0	0	0	0	1	Down_regulated
CREB Phosphorylation R-HSA-199920	0	0	0	1	0	0	0	1	Down_regulated
Cross-presentation Of Particulate Exogenous Antigens (Phagosomes) R-HSA-1236973	0	0	1	0	0	0	0	1	Down_regulated
Cross-presentation Of Soluble Exogenous Antigens (Endosomes) R-HSA-1236978	0	1	0	0	0	0	0	1	Down_regulated
CTLA4 Inhibitory Signaling R-HSA-389513	0	0	1	0	0	0	0	1	Down_regulated
Cuprous Ion Binding (GO:1903136)	0	1	0	0	0	0	0	1	Down_regulated
Cyclic-Nucleotide Phosphodiesterase Activity (GO:0004112)	0	1	0	0	0	0	0	1	Down_regulated
Cyclin A:Cdk2-associated Events At S Phase Entry R-HSA-69656	0	1	0	0	0	0	0	1	Down_regulated
Cyclin D Associated Events In G1 R-HSA-69231	0	0	1	0	0	0	0	1	Down_regulated
Cyclin E Associated Events During G1/S Transition R-HSA-69202	0	1	0	0	0	0	0	1	Down_regulated
Cysteine-Type Endopeptidase Activity (GO:0004197)	0	0	1	0	0	0	0	1	Down_regulated
Cysteine-Type Endopeptidase Activity Involved In Apoptotic Process (GO:0097153)	0	0	1	0	0	0	0	1	Down_regulated
Cysteine-Type Endopeptidase Inhibitor Activity (GO:0004869)	0	0	0	1	0	0	0	1	Down_regulated
Cytidine Deaminase Activity (GO:0004126)	0	1	0	0	0	0	0	1	Down_regulated
Cytidine To Uridine Editing (GO:0016554)	0	1	0	0	0	0	0	1	Down_regulated
Cytokine Activity (GO:0005125)	0	0	0	0	0	0	1	1	Down_regulated
Cytokine Receptor Binding (GO:0005126)	0	0	1	0	0	0	0	1	Down_regulated
Cytolysis By Host Of Symbiont Cells (GO:0051838)	0	0	0	0	1	0	0	1	Down_regulated
Cytolytic Granule (GO:0044194)	0	0	1	0	0	0	0	1	Down_regulated
Cytoplasmic Sequestering Of Protein (GO:0051220)	0	0	0	0	0	1	0	1	Down_regulated
Cytoplasmic Side Of Endoplasmic Reticulum Membrane (GO:0098554)	0	0	0	1	0	0	0	1	Down_regulated
Cytoplasmic Translation (GO:0002181)	1	0	0	0	0	0	0	1	Down_regulated
Cytoplasmic Vesicle Membrane (GO:0030659)	0	0	1	0	0	0	0	1	Down_regulated
Cytoskeleton-Dependent Cytokinesis (GO:0061640)	0	1	0	0	0	0	0	1	Down_regulated
Cytoskeleton-Dependent Intracellular Transport (GO:0030705)	0	0	0	0	0	1	0	1	Down_regulated
Cytosolic Large Ribosomal Subunit (GO:0022625)	1	0	0	0	0	0	0	1	Down_regulated
Cytosolic Pattern Recognition Receptor Signaling Pathway (GO:0002753)	1	0	0	0	0	0	0	1	Down_regulated
Cytosolic Sensors Of Pathogen-Associated DNA R-HSA-1834949	0	1	0	0	0	0	0	1	Down_regulated
Cytosolic Small Ribosomal Subunit (GO:0022627)	1	0	0	0	0	0	0	1	Down_regulated
DDX58/IFIH1-mediated Induction Of Interferon-Alpha/Beta R-HSA-168928	0	0	0	0	0	1	0	1	Down_regulated
Deaminase Activity (GO:0019239)	0	1	0	0	0	0	0	1	Down_regulated
Death Receptor Signaling R-HSA-73887	0	0	0	0	1	0	0	1	Down_regulated
Death-Inducing Signaling Complex (GO:0031264)	0	0	1	0	0	0	0	1	Down_regulated
Dectin-1 Mediated Noncanonical NF-kB Signaling R-HSA-5607761	0	1	0	0	0	0	0	1	Down_regulated
Dectin-2 Family R-HSA-5621480	0	0	1	0	0	0	0	1	Down_regulated
Defective CFTR Causes Cystic Fibrosis R-HSA-5678895	0	1	0	0	0	0	0	1	Down_regulated
Defective CHST14 Causes EDS, Musculocontractural Type R-HSA-3595174	0	1	0	0	0	0	0	1	Down_regulated
Defective CSF2RA Causes SMDP4 R-HSA-5688890	0	0	1	0	0	0	0	1	Down_regulated
Defective F9 Activation R-HSA-9673221	0	0	0	0	0	0	1	1	Down_regulated
Defective Intrinsic Pathway For Apoptosis R-HSA-9734009	1	0	0	0	0	0	0	1	Down_regulated
Defective RIPK1-mediated Regulated Necrosis R-HSA-9693928	0	0	0	0	1	0	0	1	Down_regulated
Defense Response To Bacterium (GO:0042742)	0	0	1	0	0	0	0	1	Down_regulated
Defense Response To Gram-negative Bacterium (GO:0050829)	0	0	1	0	0	0	0	1	Down_regulated
Defense Response To Gram-positive Bacterium (GO:0050830)	0	0	1	0	0	0	0	1	Down_regulated
Defense Response To Tumor Cell (GO:0002357)	0	0	1	0	0	0	0	1	Down_regulated
Degradation Of AXIN R-HSA-4641257	0	1	0	0	0	0	0	1	Down_regulated
Degradation Of Beta-Catenin By Destruction Complex R-HSA-195253	0	1	0	0	0	0	0	1	Down_regulated
Degradation Of DVL R-HSA-4641258	0	1	0	0	0	0	0	1	Down_regulated
Degradation Of GLI1 By Proteasome R-HSA-5610780	0	1	0	0	0	0	0	1	Down_regulated
Degradation Of GLI2 By Proteasome R-HSA-5610783	0	1	0	0	0	0	0	1	Down_regulated
Delayed Rectifier Potassium Channel Activity (GO:0005251)	0	0	0	0	0	0	1	1	Down_regulated
Dendrite Self-Avoidance (GO:0070593)	0	0	0	0	1	0	0	1	Down_regulated
Dendritic Cell Chemotaxis (GO:0002407)	0	0	0	0	0	0	1	1	Down_regulated
Dendritic Cell Migration (GO:0036336)	0	0	0	0	0	0	1	1	Down_regulated
Deoxycytidine Deaminase Activity (GO:0047844)	0	1	0	0	0	0	0	1	Down_regulated
Dephosphorylation (GO:0016311)	1	0	0	0	0	0	0	1	Down_regulated
Depolymerisation Of Nuclear Lamina R-HSA-4419969	1	0	0	0	0	0	0	1	Down_regulated
Depyrimidination (GO:0045008)	0	0	0	1	0	0	0	1	Down_regulated
Deregulated CDK5 Triggers Neurodegenerative Pathways In Alzheimers Disease Models R-HSA-8862803	1	0	0	0	0	0	0	1	Down_regulated
Dermatan Sulfate Metabolic Process (GO:0030205)	0	1	0	0	0	0	0	1	Down_regulated
Dermatan Sulfate Proteoglycan Biosynthetic Process (GO:0050651)	0	1	0	0	0	0	0	1	Down_regulated
Dermatan Sulfate Proteoglycan Metabolic Process (GO:0050655)	0	1	0	0	0	0	0	1	Down_regulated
Desmosome Organization (GO:0002934)	0	0	0	0	1	0	0	1	Down_regulated
Detoxification Of Reactive Oxygen Species R-HSA-3299685	0	0	1	0	0	0	0	1	Down_regulated
Deubiquitination R-HSA-5688426	0	1	0	0	0	0	0	1	Down_regulated
Diabetic cardiomyopathy	0	1	0	0	0	0	0	1	Down_regulated
Diacylglycerol Kinase Activity (GO:0004143)	0	0	0	0	0	0	1	1	Down_regulated
Dimerization Of Procaspase-8 R-HSA-69416	0	0	1	0	0	0	0	1	Down_regulated
Diseases Associated With Glycosaminoglycan Metabolism R-HSA-3560782	0	0	0	0	1	0	0	1	Down_regulated
Diseases Associated With Surfactant Metabolism R-HSA-5687613	0	0	1	0	0	0	0	1	Down_regulated
Diseases Of Base Excision Repair R-HSA-9605308	0	0	0	1	0	0	0	1	Down_regulated
Diseases Of Programmed Cell Death R-HSA-9645723	1	0	0	0	0	0	0	1	Down_regulated
Diseases Of Signal Transduction By Growth Factor Receptors And Second Messengers R-HSA-5663202	0	1	0	0	0	0	0	1	Down_regulated
Disorders Of Transmembrane Transporters R-HSA-5619115	0	1	0	0	0	0	0	1	Down_regulated
DNA Cytosine Deamination (GO:0070383)	0	1	0	0	0	0	0	1	Down_regulated
DNA Deamination (GO:0045006)	0	1	0	0	0	0	0	1	Down_regulated
DNA Methylation Involved In Embryo Development (GO:0043045)	0	0	0	0	1	0	0	1	Down_regulated
DNA Modification (GO:0006304)	0	0	0	1	0	0	0	1	Down_regulated
DNA N-glycosylase Activity (GO:0019104)	0	0	0	1	0	0	0	1	Down_regulated
DNA Repair	0	1	0	0	0	0	0	1	Down_regulated
DNA Replication Pre-Initiation R-HSA-69002	0	1	0	0	0	0	0	1	Down_regulated
DNA Replication R-HSA-69306	0	1	0	0	0	0	0	1	Down_regulated
DNA Strand Resection Involved In Replication Fork Processing (GO:0110025)	0	0	0	0	1	0	0	1	Down_regulated
DNA-(apurinic Or Apyrimidinic Site) Endonuclease Activity (GO:0003906)	0	0	0	1	0	0	0	1	Down_regulated
Dorsal/Ventral Pattern Formation (GO:0009953)	1	0	0	0	0	0	0	1	Down_regulated
Downstream Signaling Events Of B Cell Receptor (BCR) R-HSA-1168372	0	1	0	0	0	0	0	1	Down_regulated
Drug ADME R-HSA-9748784	0	0	1	0	0	0	0	1	Down_regulated
E3 Ubiquitin Ligases Ubiquitinate Target Proteins R-HSA-8866654	0	1	0	0	0	0	0	1	Down_regulated
Ear Development (GO:0043583)	0	0	0	0	0	0	1	1	Down_regulated
Early Endosome (GO:0005769)	0	0	1	0	0	0	0	1	Down_regulated
Early Endosome Membrane (GO:0031901)	0	0	1	0	0	0	0	1	Down_regulated
Early Endosome To Late Endosome Transport (GO:0045022)	0	0	0	1	0	0	0	1	Down_regulated
ECM-receptor interaction	0	1	0	0	0	0	0	1	Down_regulated
Elastic Fiber Assembly (GO:0048251)	0	1	0	0	0	0	0	1	Down_regulated
Elastic Fibre Formation R-HSA-1566948	0	1	0	0	0	0	0	1	Down_regulated
Embryonic Cranial Skeleton Morphogenesis (GO:0048701)	0	0	0	0	1	0	0	1	Down_regulated
Embryonic Skeletal System Morphogenesis (GO:0048704)	0	0	0	0	1	0	0	1	Down_regulated
Endocrine and other factor-regulated calcium reabsorption	0	1	0	0	0	0	0	1	Down_regulated
Endocytic Vesicle (GO:0030139)	0	0	1	0	0	0	0	1	Down_regulated
Endocytic Vesicle Lumen (GO:0071682)	0	0	1	0	0	0	0	1	Down_regulated
Endocytic Vesicle Membrane (GO:0030666)	0	0	1	0	0	0	0	1	Down_regulated
Endocytosis (GO:0006897)	0	0	1	0	0	0	0	1	Down_regulated
Endolysosomal Toll-Like Receptor Signaling Pathway (GO:0140894)	0	0	1	0	0	0	0	1	Down_regulated
Endomembrane System Organization (GO:0010256)	1	0	0	0	0	0	0	1	Down_regulated
Endopeptidase Activator Activity (GO:0061133)	0	0	1	0	0	0	0	1	Down_regulated
Endopeptidase Activity (GO:0004175)	0	0	1	0	0	0	0	1	Down_regulated
Endoplasmic Reticulum Membrane (GO:0005789)	0	0	1	0	0	0	0	1	Down_regulated
Endosome Lumen (GO:0031904)	0	0	1	0	0	0	0	1	Down_regulated
Endosome Membrane (GO:0010008)	0	0	1	0	0	0	0	1	Down_regulated
Eosinophil Chemotaxis (GO:0048245)	0	0	1	0	0	0	0	1	Down_regulated
Eosinophil Migration (GO:0072677)	0	0	1	0	0	0	0	1	Down_regulated
EPHB-mediated Forward Signaling R-HSA-3928662	0	0	0	0	1	0	0	1	Down_regulated
Ephrin Receptor Signaling Pathway (GO:0048013)	0	0	0	0	1	0	0	1	Down_regulated
Epiboly Involved In Wound Healing (GO:0090505)	0	1	0	0	0	0	0	1	Down_regulated
Epidermal Growth Factor Receptor Binding (GO:0005154)	0	0	0	1	0	0	0	1	Down_regulated
Epithelial Cell Development (GO:0002064)	0	0	0	0	0	0	1	1	Down_regulated
Epithelial Cell Differentiation (GO:0030855)	1	0	0	0	0	0	0	1	Down_regulated
Epithelial Cell Morphogenesis (GO:0003382)	0	0	0	0	0	0	1	1	Down_regulated
Epithelial cell signaling in Helicobacter pylori infection	0	0	1	0	0	0	0	1	Down_regulated
Epithelial Structure Maintenance (GO:0010669)	0	0	0	1	0	0	0	1	Down_regulated
Epstein-Barr virus infection	0	0	1	0	0	0	0	1	Down_regulated
ERK/MAPK Targets R-HSA-198753	0	0	0	1	0	0	0	1	Down_regulated
Erythrocyte Differentiation (GO:0030218)	0	0	1	0	0	0	0	1	Down_regulated
Erythropoietin Activates Phosphoinositide-3-kinase (PI3K) R-HSA-9027276	0	0	1	0	0	0	0	1	Down_regulated
Erythropoietin Activates Phospholipase C Gamma (PLCG) R-HSA-9027277	0	0	1	0	0	0	0	1	Down_regulated
Erythropoietin Activates RAS R-HSA-9027284	0	0	1	0	0	0	0	1	Down_regulated
Erythropoietin Activates STAT5 R-HSA-9027283	0	0	1	0	0	0	0	1	Down_regulated
ESR-mediated Signaling R-HSA-8939211	1	0	0	0	0	0	0	1	Down_regulated
Establishment Of Apical/Basal Cell Polarity (GO:0035089)	0	1	0	0	0	0	0	1	Down_regulated
Establishment Of Endothelial Barrier (GO:0061028)	0	0	0	0	0	0	1	1	Down_regulated
Establishment Of Golgi Localization (GO:0051683)	0	1	0	0	0	0	0	1	Down_regulated
Establishment Of Lymphocyte Polarity (GO:0001767)	0	0	0	0	0	0	1	1	Down_regulated
Establishment Of Protein Localization To Membrane (GO:0090150)	0	0	0	0	0	1	0	1	Down_regulated
Establishment Of Protein Localization To Peroxisome (GO:0072663)	0	0	0	1	0	0	0	1	Down_regulated
Establishment Of Skin Barrier (GO:0061436)	0	0	0	1	0	0	0	1	Down_regulated
Establishment Or Maintenance Of Epithelial Cell Apical/Basal Polarity (GO:0045197)	0	1	0	0	0	0	0	1	Down_regulated
Estrogen-dependent Gene Expression R-HSA-9018519	1	0	0	0	0	0	0	1	Down_regulated
Ethanol Metabolic Process (GO:0006067)	0	0	0	0	0	0	1	1	Down_regulated
Ethanol Oxidation (GO:0006069)	0	0	0	0	0	0	1	1	Down_regulated
Ethanol Oxidation R-HSA-71384	0	0	0	0	0	0	1	1	Down_regulated
Ether Lipid Metabolic Process (GO:0046485)	0	0	1	0	0	0	0	1	Down_regulated
Eukaryotic Translation Elongation R-HSA-156842	1	0	0	0	0	0	0	1	Down_regulated
Excitatory Synapse (GO:0060076)	0	0	0	0	1	0	0	1	Down_regulated
Exocytic Vesicle (GO:0070382)	0	0	0	0	0	1	0	1	Down_regulated
Exocytosis (GO:0006887)	0	0	1	0	0	0	0	1	Down_regulated
Extracellular Matrix Disassembly (GO:0022617)	0	0	1	0	0	0	0	1	Down_regulated
Extracellular Matrix Organization (GO:0030198)	0	0	0	0	0	1	0	1	Down_regulated
Extracellular Matrix Organization R-HSA-1474244	0	1	0	0	0	0	0	1	Down_regulated
Extracellular Membrane-Bounded Organelle (GO:0065010)	0	0	1	0	0	0	0	1	Down_regulated
Extracellularly ATP-gated Monoatomic Cation Channel Activity (GO:0004931)	0	0	0	0	0	0	1	1	Down_regulated
Extrinsic Apoptotic Signaling Pathway (GO:0097191)	0	0	1	0	0	0	0	1	Down_regulated
Extrinsic Apoptotic Signaling Pathway Via Death Domain Receptors (GO:0008625)	0	0	1	0	0	0	0	1	Down_regulated
Extrinsic Component Of Endosome Membrane (GO:0031313)	0	0	0	1	0	0	0	1	Down_regulated
FBXL7 Down-Regulates AURKA During Mitotic Entry And In Early Mitosis R-HSA-8854050	0	1	0	0	0	0	0	1	Down_regulated
Fc gamma R-mediated phagocytosis	0	0	1	0	0	0	0	1	Down_regulated
FCERI Mediated NF-kB Activation R-HSA-2871837	0	1	0	0	0	0	0	1	Down_regulated
FCGR Activation R-HSA-2029481	0	0	1	0	0	0	0	1	Down_regulated
Ferroxidase Activity (GO:0004322)	0	0	0	0	1	0	0	1	Down_regulated
Fertilization R-HSA-1187000	0	0	0	0	0	0	1	1	Down_regulated
Fibrinolysis (GO:0042730)	0	0	0	0	0	0	1	1	Down_regulated
Filopodium Assembly (GO:0046847)	0	0	0	0	0	0	1	1	Down_regulated
FLT3 Signaling In Disease R-HSA-9682385	0	1	0	0	0	0	0	1	Down_regulated
FLT3 Signaling R-HSA-9607240	0	0	0	0	0	0	1	1	Down_regulated
FLT3 Signaling Thru SRC Family Kinases R-HSA-9706374	0	0	0	0	0	0	1	1	Down_regulated
Fluid shear stress and atherosclerosis	0	0	1	0	0	0	0	1	Down_regulated
Focal adhesion	0	1	0	0	0	0	0	1	Down_regulated
Formation Of A Pool Of Free 40S Subunits R-HSA-72689	1	0	0	0	0	0	0	1	Down_regulated
Formation Of Annular Gap Junctions R-HSA-196025	0	0	0	0	0	1	0	1	Down_regulated
Formation Of Editosome R-HSA-75094	0	1	0	0	0	0	0	1	Down_regulated
Formation Of Ternary Complex, And Subsequently, 43S Complex R-HSA-72695	1	0	0	0	0	0	0	1	Down_regulated
FOXO-mediated Transcription Of Cell Cycle Genes R-HSA-9617828	0	0	0	0	0	0	1	1	Down_regulated
Free Ubiquitin Chain Polymerization (GO:0010994)	1	0	0	0	0	0	0	1	Down_regulated
Fucose Binding (GO:0042806)	0	1	0	0	0	0	0	1	Down_regulated
G Alpha (12/13) Signaling Events R-HSA-416482	0	1	0	0	0	0	0	1	Down_regulated
G Alpha (I) Signaling Events R-HSA-418594	0	0	0	0	0	0	1	1	Down_regulated
G Alpha (Q) Signaling Events R-HSA-416476	0	0	1	0	0	0	0	1	Down_regulated
G Beta:Gamma Signaling Thru PI3Kgamma R-HSA-392451	0	0	1	0	0	0	0	1	Down_regulated
G Protein-Coupled Chemoattractant Receptor Activity (GO:0001637)	0	0	0	1	0	0	0	1	Down_regulated
G Protein-Coupled Purinergic Nucleotide Receptor Activity (GO:0045028)	0	0	1	0	0	0	0	1	Down_regulated
G Protein-Coupled Receptor Activity (GO:0004930)	0	0	0	0	0	0	1	1	Down_regulated
G Protein-Coupled Receptor Binding (GO:0001664)	0	0	0	0	0	0	1	1	Down_regulated
G-protein Beta:Gamma Signaling R-HSA-397795	0	0	1	0	0	0	0	1	Down_regulated
G-quadruplex RNA Binding (GO:0002151)	0	0	0	0	1	0	0	1	Down_regulated
G1/S DNA Damage Checkpoints R-HSA-69615	0	1	0	0	0	0	0	1	Down_regulated
G1/S Transition R-HSA-69206	0	1	0	0	0	0	0	1	Down_regulated
G2/M Checkpoints R-HSA-69481	0	1	0	0	0	0	0	1	Down_regulated
G2/M Transition R-HSA-69275	0	1	0	0	0	0	0	1	Down_regulated
GABA-ergic Synapse (GO:0098982)	0	0	0	0	1	0	0	1	Down_regulated
Gamma-Delta T Cell Activation (GO:0046629)	0	0	1	0	0	0	0	1	Down_regulated
Gamma-Delta T Cell Receptor Complex (GO:0042106)	0	0	1	0	0	0	0	1	Down_regulated
Gamma-Tubulin Binding (GO:0043015)	0	0	0	1	0	0	0	1	Down_regulated
Gap Junction Degradation R-HSA-190873	0	0	0	0	0	1	0	1	Down_regulated
Gap Junction Trafficking R-HSA-190828	0	0	0	0	0	1	0	1	Down_regulated
GDP Phosphatase Activity (GO:0004382)	0	0	1	0	0	0	0	1	Down_regulated
General Transcription Initiation Factor Binding (GO:0140296)	1	0	0	0	0	0	0	1	Down_regulated
GLI3 Is Processed To GLI3R By Proteasome R-HSA-5610785	0	1	0	0	0	0	0	1	Down_regulated
Gliogenesis (GO:0042063)	1	0	0	0	0	0	0	1	Down_regulated
Glomerular Filtration (GO:0003094)	0	0	1	0	0	0	0	1	Down_regulated
Glucose Import (GO:0046323)	1	0	0	0	0	0	0	1	Down_regulated
Glutamate Neurotransmitter Release Cycle R-HSA-210500	0	0	0	0	1	0	0	1	Down_regulated
Glutamatergic synapse	0	0	0	0	1	0	0	1	Down_regulated
Glutamatergic Synapse (GO:0098978)	0	0	0	0	1	0	0	1	Down_regulated
Glutamine Family Amino Acid Biosynthetic Process (GO:0009084)	0	0	0	0	0	1	0	1	Down_regulated
Glutamine Metabolic Process (GO:0006541)	0	0	0	0	0	1	0	1	Down_regulated
Glutamine Transport (GO:0006868)	0	0	0	0	0	1	0	1	Down_regulated
Glutathione Binding (GO:0043295)	0	0	0	1	0	0	0	1	Down_regulated
Glutathione Biosynthetic Process (GO:0006750)	0	0	0	1	0	0	0	1	Down_regulated
Glycerolipid Catabolic Process (GO:0046503)	0	0	0	1	0	0	0	1	Down_regulated
Glycerophospholipid Biosynthetic Process (GO:0046474)	1	0	0	0	0	0	0	1	Down_regulated
Glycerophospholipid Catabolic Process (GO:0046475)	0	0	0	1	0	0	0	1	Down_regulated
Glycerophospholipid Metabolic Process (GO:0006650)	0	0	1	0	0	0	0	1	Down_regulated
Glycine Binding (GO:0016594)	0	0	0	0	0	1	0	1	Down_regulated
Glycine Transmembrane Transporter Activity (GO:0015187)	0	0	0	0	0	1	0	1	Down_regulated
Glycolipid Transport (GO:0046836)	0	1	0	0	0	0	0	1	Down_regulated
GnRH signaling pathway	1	0	0	0	0	0	0	1	Down_regulated
Golgi Cis Cisterna (GO:0000137)	0	0	0	0	0	0	1	1	Down_regulated
Golgi Cisterna (GO:0031985)	0	0	0	0	0	0	1	1	Down_regulated
Golgi Cisterna Membrane (GO:0032580)	0	0	0	0	0	0	1	1	Down_regulated
Granulocyte Chemotaxis (GO:0071621)	0	0	1	0	0	0	0	1	Down_regulated
GRB7 Events In ERBB2 Signaling R-HSA-1306955	0	0	0	0	1	0	0	1	Down_regulated
Growth Factor Receptor Binding (GO:0070851)	0	0	1	0	0	0	0	1	Down_regulated
Growth Hormone Receptor Signaling Pathway (GO:0060396)	0	0	0	0	0	1	0	1	Down_regulated
GSK3B And BTRC:CUL1-mediated-degradation Of NFE2L2 R-HSA-9762114	0	1	0	0	0	0	0	1	Down_regulated
GTP Binding (GO:0005525)	0	1	0	0	0	0	0	1	Down_regulated
GTP Hydrolysis And Joining Of 60S Ribosomal Subunit R-HSA-72706	1	0	0	0	0	0	0	1	Down_regulated
GTP Metabolic Process (GO:0046039)	0	0	1	0	0	0	0	1	Down_regulated
Guanine Nucleotide Transmembrane Transport (GO:1903790)	0	0	0	0	1	0	0	1	Down_regulated
Guanyl Ribonucleotide Binding (GO:0032561)	0	1	0	0	0	0	0	1	Down_regulated
HDL Remodeling R-HSA-8964058	0	0	1	0	0	0	0	1	Down_regulated
Heart Development (GO:0007507)	0	0	0	0	1	0	0	1	Down_regulated
Hedgehog Ligand Biogenesis R-HSA-5358346	0	1	0	0	0	0	0	1	Down_regulated
Hedgehog Off State R-HSA-5610787	0	1	0	0	0	0	0	1	Down_regulated
Hedgehog On State R-HSA-5632684	0	1	0	0	0	0	0	1	Down_regulated
Hematopoietic Stem Cell Differentiation (GO:0060218)	1	0	0	0	0	0	0	1	Down_regulated
Heme Transport (GO:0015886)	0	0	0	0	1	0	0	1	Down_regulated
Hemostasis (GO:0007599)	0	0	1	0	0	0	0	1	Down_regulated
Herpes simplex virus 1 infection	0	0	1	0	0	0	0	1	Down_regulated
Heterophilic Cell-Cell Adhesion Via Plasma Membrane Cell Adhesion Molecules (GO:0007157)	0	0	1	0	0	0	0	1	Down_regulated
Hh Mutants Abrogate Ligand Secretion R-HSA-5387390	0	1	0	0	0	0	0	1	Down_regulated
Hh Mutants Are Degraded By ERAD R-HSA-5362768	0	1	0	0	0	0	0	1	Down_regulated
High-Density Lipoprotein Particle (GO:0034364)	0	0	1	0	0	0	0	1	Down_regulated
High-Density Lipoprotein Particle Binding (GO:0008035)	0	1	0	0	0	0	0	1	Down_regulated
Histone H3 Kinase Activity (GO:0140996)	0	0	0	1	0	0	0	1	Down_regulated
HIV Infection R-HSA-162906	0	1	0	0	0	0	0	1	Down_regulated
Host-Mediated Regulation Of Intestinal Microbiota Composition (GO:0048874)	0	0	0	1	0	0	0	1	Down_regulated
Human T-cell leukemia virus 1 infection	0	0	1	0	0	0	0	1	Down_regulated
Humoral Immune Response Mediated By Circulating Immunoglobulin (GO:0002455)	0	0	1	0	0	0	0	1	Down_regulated
Huntington disease	0	1	0	0	0	0	0	1	Down_regulated
Hydrolase Activity, Acting On Acid Anhydrides, In Phosphorus-Containing Anhydrides (GO:0016818)	0	0	0	0	1	0	0	1	Down_regulated
Hydrolase Activity, Acting On Carbon-Nitrogen (But Not Peptide) Bonds, In Cyclic Amidines (GO:0016814)	0	1	0	0	0	0	0	1	Down_regulated
Hydrolase Activity, Hydrolyzing N-glycosyl Compounds (GO:0016799)	0	0	0	1	0	0	0	1	Down_regulated
Hydrolysis Of LPC R-HSA-1483115	0	0	0	1	0	0	0	1	Down_regulated
Hyperosmotic Response (GO:0006972)	0	0	0	0	0	0	1	1	Down_regulated
I-kappaB kinase/NF-kappaB Signaling (GO:0007249)	0	0	0	0	0	1	0	1	Down_regulated
Icosanoid Binding (GO:0050542)	0	0	0	0	0	0	1	1	Down_regulated
Icosanoid Biosynthetic Process (GO:0046456)	0	0	0	1	0	0	0	1	Down_regulated
Icosanoid Secretion (GO:0032309)	1	0	0	0	0	0	0	1	Down_regulated
Icosatetraenoic Acid Binding (GO:0050543)	0	0	0	0	0	0	1	1	Down_regulated
IkBA Variant Leads To EDA-ID R-HSA-5603029	0	0	0	0	0	1	0	1	Down_regulated
IL-6/JAK/STAT3 Signaling	0	0	1	0	0	0	0	1	Down_regulated
Immune Response-Activating Cell Surface Receptor Signaling Pathway (GO:0002429)	0	0	1	0	0	0	0	1	Down_regulated
Immune Response-Inhibiting Cell Surface Receptor Signaling Pathway (GO:0002767)	0	0	1	0	0	0	0	1	Down_regulated
Immunoglobulin Receptor Binding (GO:0034987)	0	0	1	0	0	0	0	1	Down_regulated
Import Into Cell (GO:0098657)	0	0	0	0	1	0	0	1	Down_regulated
Inactivation Of CSF3 (G-CSF) Signaling R-HSA-9705462	0	0	1	0	0	0	0	1	Down_regulated
Incretin Synthesis, Secretion, And Inactivation R-HSA-400508	0	0	0	0	0	1	0	1	Down_regulated
Infection With Mycobacterium Tuberculosis R-HSA-9635486	0	0	1	0	0	0	0	1	Down_regulated
Inflammasomes R-HSA-622312	0	0	1	0	0	0	0	1	Down_regulated
Inflammatory mediator regulation of TRP channels	0	0	0	0	1	0	0	1	Down_regulated
Influenza A	0	0	1	0	0	0	0	1	Down_regulated
Influenza Infection R-HSA-168255	1	0	0	0	0	0	0	1	Down_regulated
Influenza Viral RNA Transcription And Replication R-HSA-168273	1	0	0	0	0	0	0	1	Down_regulated
Inhibitory Extracellular Ligand-Gated Monoatomic Ion Channel Activity (GO:0005237)	0	0	0	0	0	1	0	1	Down_regulated
Inhibitory MHC Class I Receptor Activity (GO:0032396)	0	0	1	0	0	0	0	1	Down_regulated
Inhibitory Postsynaptic Potential (GO:0060080)	0	0	0	0	0	1	0	1	Down_regulated
InlA-mediated Entry Of Listeria Monocytogenes Into Host Cells R-HSA-8876493	0	1	0	0	0	0	0	1	Down_regulated
Innate Immune Response Activating Cell Surface Receptor Signaling Pathway (GO:0002220)	0	0	1	0	0	0	0	1	Down_regulated
Innate Immune Response-Activating Signaling Pathway (GO:0002758)	0	0	1	0	0	0	0	1	Down_regulated
Inositol 1,4,5 Trisphosphate Binding (GO:0070679)	0	0	1	0	0	0	0	1	Down_regulated
Inositol Metabolic Process (GO:0006020)	0	0	0	0	0	1	0	1	Down_regulated
Inositol Phosphate Biosynthetic Process (GO:0032958)	0	0	0	0	0	1	0	1	Down_regulated
Inositol Phosphate Metabolic Process (GO:0043647)	0	0	0	0	0	1	0	1	Down_regulated
Inositol phosphate metabolism	0	0	0	0	1	0	0	1	Down_regulated
Inositol Phosphate Metabolism R-HSA-1483249	0	0	0	0	0	0	1	1	Down_regulated
Inositol Trisphosphate Phosphatase Activity (GO:0046030)	1	0	0	0	0	0	0	1	Down_regulated
Insulin Secretion (GO:0030073)	1	0	0	0	0	0	0	1	Down_regulated
Insulin-Like Growth Factor Receptor Signaling Pathway (GO:0048009)	0	0	0	0	0	1	0	1	Down_regulated
Integrated Stress Response Signaling (GO:0140467)	1	0	0	0	0	0	0	1	Down_regulated
Integrin Activation (GO:0033622)	0	1	0	0	0	0	0	1	Down_regulated
Integrin Cell Surface Interactions R-HSA-216083	0	0	1	0	0	0	0	1	Down_regulated
Integrin Signaling R-HSA-354192	0	0	1	0	0	0	0	1	Down_regulated
Integrin-Mediated Signaling Pathway (GO:0007229)	0	0	1	0	0	0	0	1	Down_regulated
Interaction Between L1 And Ankyrins R-HSA-445095	0	0	0	0	1	0	0	1	Down_regulated
Intercalated Disc (GO:0014704)	0	0	0	0	1	0	0	1	Down_regulated
Interferon Gamma Signaling R-HSA-877300	0	0	1	0	0	0	0	1	Down_regulated
Interferon-Mediated Signaling Pathway (GO:0140888)	0	0	1	0	0	0	0	1	Down_regulated
Interleukin-1-Mediated Signaling Pathway (GO:0070498)	0	0	0	1	0	0	0	1	Down_regulated
Interleukin-10 Signaling R-HSA-6783783	0	0	1	0	0	0	0	1	Down_regulated
Interleukin-12-Mediated Signaling Pathway (GO:0035722)	0	0	1	0	0	0	0	1	Down_regulated
Interleukin-17 Receptor Activity (GO:0030368)	0	0	0	0	0	0	1	1	Down_regulated
Interleukin-2-Mediated Signaling Pathway (GO:0038110)	0	0	1	0	0	0	0	1	Down_regulated
Interleukin-23 Signaling R-HSA-9020933	0	0	1	0	0	0	0	1	Down_regulated
Interleukin-27 Signaling R-HSA-9020956	0	0	1	0	0	0	0	1	Down_regulated
Interleukin-27-Mediated Signaling Pathway (GO:0070106)	0	0	1	0	0	0	0	1	Down_regulated
Interleukin-3-Mediated Signaling Pathway (GO:0038156)	0	0	1	0	0	0	0	1	Down_regulated
Interleukin-35 Signaling R-HSA-8984722	0	0	1	0	0	0	0	1	Down_regulated
Interleukin-37 Signaling R-HSA-9008059	0	0	1	0	0	0	0	1	Down_regulated
Interleukin-4-Mediated Signaling Pathway (GO:0035771)	0	0	0	0	0	0	1	1	Down_regulated
Interleukin-5-Mediated Signaling Pathway (GO:0038043)	0	0	1	0	0	0	0	1	Down_regulated
Interleukin-6 Family Signaling R-HSA-6783589	0	0	1	0	0	0	0	1	Down_regulated
Interleukin-6 Signaling R-HSA-1059683	0	0	1	0	0	0	0	1	Down_regulated
Interleukin-6-Mediated Signaling Pathway (GO:0070102)	0	0	1	0	0	0	0	1	Down_regulated
Interleukin-9 Signaling R-HSA-8985947	0	0	1	0	0	0	0	1	Down_regulated
Intermediate Filament Cytoskeleton (GO:0045111)	0	0	0	0	1	0	0	1	Down_regulated
Intestinal Absorption (GO:0050892)	0	0	1	0	0	0	0	1	Down_regulated
Intracellular Calcium Ion Homeostasis (GO:0006874)	0	0	1	0	0	0	0	1	Down_regulated
Intracellular Membrane-Bounded Organelle (GO:0043231)	1	0	0	0	0	0	0	1	Down_regulated
Intracellular Monoatomic Cation Homeostasis (GO:0030003)	0	0	1	0	0	0	0	1	Down_regulated
Intracellular Organelle Lumen (GO:0070013)	0	1	0	0	0	0	0	1	Down_regulated
Intracellular Signaling By Second Messengers R-HSA-9006925	0	1	0	0	0	0	0	1	Down_regulated
Intracellular Water Homeostasis (GO:0009992)	0	0	0	0	1	0	0	1	Down_regulated
Ion Channel Inhibitor Activity (GO:0008200)	0	0	0	0	1	0	0	1	Down_regulated
Ionotropic Glutamate Receptor Activity (GO:0004970)	0	0	0	0	0	0	1	1	Down_regulated
Ionotropic Glutamate Receptor Complex (GO:0008328)	0	0	0	0	0	0	1	1	Down_regulated
Ionotropic Glutamate Receptor Signaling Pathway (GO:0035235)	0	0	0	0	0	0	1	1	Down_regulated
Iron Coordination Entity Transport (GO:1901678)	0	0	0	0	1	0	0	1	Down_regulated
Iron Uptake And Transport R-HSA-917937	0	1	0	0	0	0	0	1	Down_regulated
ISG15-protein Conjugation (GO:0032020)	0	0	0	0	0	1	0	1	Down_regulated
JAK-STAT signaling pathway	0	0	1	0	0	0	0	1	Down_regulated
KEAP1-NFE2L2 Pathway R-HSA-9755511	0	1	0	0	0	0	0	1	Down_regulated
Keratin Filament (GO:0045095)	0	0	0	0	0	0	1	1	Down_regulated
Keratinocyte Proliferation (GO:0043616)	0	0	0	0	0	0	1	1	Down_regulated
Kinase Binding (GO:0019900)	0	0	1	0	0	0	0	1	Down_regulated
KRAS Signaling Dn	0	0	0	0	0	0	1	1	Down_regulated
KRAS Signaling Up	0	0	1	0	0	0	0	1	Down_regulated
L-alpha-amino Acid Transmembrane Transport (GO:1902475)	0	0	0	0	1	0	0	1	Down_regulated
L-amino Acid Transmembrane Transporter Activity (GO:0015179)	0	0	0	0	0	1	0	1	Down_regulated
L-amino Acid Transport (GO:0015807)	0	0	0	0	0	1	0	1	Down_regulated
L-aspartate Import Across Plasma Membrane (GO:0140009)	0	0	0	0	1	0	0	1	Down_regulated
L-aspartate Transmembrane Transport (GO:0070778)	0	0	0	0	1	0	0	1	Down_regulated
L-glutamine Transmembrane Transporter Activity (GO:0015186)	0	0	0	0	0	1	0	1	Down_regulated
L-serine Transmembrane Transporter Activity (GO:0015194)	0	0	0	0	0	1	0	1	Down_regulated
L13a-mediated Translational Silencing Of Ceruloplasmin Expression R-HSA-156827	1	0	0	0	0	0	0	1	Down_regulated
L1CAM Interactions R-HSA-373760	0	0	0	0	1	0	0	1	Down_regulated
Laminin Interactions R-HSA-3000157	0	0	0	0	1	0	0	1	Down_regulated
Large Ribosomal Subunit (GO:0015934)	1	0	0	0	0	0	0	1	Down_regulated
Late Endosome Membrane (GO:0031902)	0	0	1	0	0	0	0	1	Down_regulated
Late SARS-CoV-2 Infection Events R-HSA-9772573	0	1	0	0	0	0	0	1	Down_regulated
Learning (GO:0007612)	0	0	0	0	1	0	0	1	Down_regulated
Legionellosis	0	0	1	0	0	0	0	1	Down_regulated
Leishmania Infection R-HSA-9658195	0	0	1	0	0	0	0	1	Down_regulated
Leishmaniasis	0	0	1	0	0	0	0	1	Down_regulated
Leukocyte Aggregation (GO:0070486)	0	0	1	0	0	0	0	1	Down_regulated
Leukotriene Biosynthetic Process (GO:0019370)	0	0	0	1	0	0	0	1	Down_regulated
Leukotriene Metabolic Process (GO:0006691)	0	0	0	1	0	0	0	1	Down_regulated
Ligand-Gated Monoatomic Anion Channel Activity (GO:0099095)	0	0	0	0	0	1	0	1	Down_regulated
Ligand-Gated Monoatomic Ion Channel Activity (GO:0015276)	0	0	0	0	0	0	1	1	Down_regulated
Ligand-Gated Monoatomic Ion Channel Activity Involved In Regulation Of Presynaptic Membrane Potential (GO:0099507)	0	0	0	0	0	0	1	1	Down_regulated
Linoleic acid metabolism	0	0	0	1	0	0	0	1	Down_regulated
Lipase Activator Activity (GO:0060229)	0	0	1	0	0	0	0	1	Down_regulated
Lipid and atherosclerosis	0	0	1	0	0	0	0	1	Down_regulated
Lipid Modification (GO:0030258)	0	0	0	0	0	0	1	1	Down_regulated
Lipid Oxidation (GO:0034440)	0	0	0	0	0	0	1	1	Down_regulated
Lipid Phosphatase Activity (GO:0042577)	1	0	0	0	0	0	0	1	Down_regulated
Lipopolysaccharide-Mediated Signaling Pathway (GO:0031663)	0	0	1	0	0	0	0	1	Down_regulated
Lipoprotein Particle Binding (GO:0071813)	0	0	0	1	0	0	0	1	Down_regulated
Lipoprotein Particle Receptor Binding (GO:0070325)	0	1	0	0	0	0	0	1	Down_regulated
Lipoxygenase Pathway (GO:0019372)	0	0	0	0	0	0	1	1	Down_regulated
Long-Chain Fatty Acid Catabolic Process (GO:0042758)	0	0	0	0	0	0	1	1	Down_regulated
Long-term Potentiation R-HSA-9620244	0	0	0	0	1	0	0	1	Down_regulated
Long-Term Synaptic Depression (GO:0060292)	0	0	0	0	1	0	0	1	Down_regulated
Low-Density Lipoprotein Particle (GO:0034362)	0	0	1	0	0	0	0	1	Down_regulated
Low-Density Lipoprotein Particle Binding (GO:0030169)	0	0	0	1	0	0	0	1	Down_regulated
Low-Density Lipoprotein Particle Receptor Binding (GO:0050750)	0	1	0	0	0	0	0	1	Down_regulated
LTC4-CYSLTR Mediated IL4 Production R-HSA-9664535	0	0	0	0	0	0	1	1	Down_regulated
Lymphocyte Activation Involved In Immune Response (GO:0002285)	0	0	1	0	0	0	0	1	Down_regulated
Lymphocyte Chemotaxis (GO:0048247)	0	0	0	0	0	0	1	1	Down_regulated
Lymphocyte Migration Into Lymphoid Organs (GO:0097021)	0	0	1	0	0	0	0	1	Down_regulated
Lymphocyte Proliferation (GO:0046651)	0	0	0	0	0	0	1	1	Down_regulated
Lysophospholipase Activity (GO:0004622)	0	0	0	1	0	0	0	1	Down_regulated
Lysosomal Lumen (GO:0043202)	0	0	1	0	0	0	0	1	Down_regulated
Lysosomal Membrane (GO:0005765)	0	0	1	0	0	0	0	1	Down_regulated
Lysosome	0	0	1	0	0	0	0	1	Down_regulated
Lysosome (GO:0005764)	0	0	1	0	0	0	0	1	Down_regulated
Lysosome Organization (GO:0007040)	0	0	1	0	0	0	0	1	Down_regulated
Lytic Vacuole (GO:0000323)	0	0	1	0	0	0	0	1	Down_regulated
Lytic Vacuole Membrane (GO:0098852)	0	0	1	0	0	0	0	1	Down_regulated
Lytic Vacuole Organization (GO:0080171)	0	0	1	0	0	0	0	1	Down_regulated
Macrophage Activation (GO:0042116)	0	0	1	0	0	0	0	1	Down_regulated
Macrophage Activation Involved In Immune Response (GO:0002281)	0	0	1	0	0	0	0	1	Down_regulated
Macrophage Chemotaxis (GO:0048246)	0	0	1	0	0	0	0	1	Down_regulated
Macrophage Differentiation (GO:0030225)	0	0	1	0	0	0	0	1	Down_regulated
Macrophage Migration (GO:1905517)	0	0	1	0	0	0	0	1	Down_regulated
Maintenance Of Blood-Brain Barrier (GO:0035633)	0	0	0	1	0	0	0	1	Down_regulated
Maintenance Of Gastrointestinal Epithelium (GO:0030277)	0	0	0	1	0	0	0	1	Down_regulated
Major Pathway Of rRNA Processing In Nucleolus And Cytosol R-HSA-6791226	1	0	0	0	0	0	0	1	Down_regulated
Malaria	0	0	1	0	0	0	0	1	Down_regulated
Mannosidase Activity (GO:0015923)	0	1	0	0	0	0	0	1	Down_regulated
MAPK Cascade (GO:0000165)	0	0	1	0	0	0	0	1	Down_regulated
MAPK1 (ERK2) Activation R-HSA-112411	0	0	1	0	0	0	0	1	Down_regulated
MAPK3 (ERK1) Activation R-HSA-110056	0	0	1	0	0	0	0	1	Down_regulated
MAPK6/MAPK4 Signaling R-HSA-5687128	0	1	0	0	0	0	0	1	Down_regulated
Measles	0	0	1	0	0	0	0	1	Down_regulated
Membrane Biogenesis (GO:0044091)	0	1	0	0	0	0	0	1	Down_regulated
Membrane Lipid Catabolic Process (GO:0046466)	0	0	0	1	0	0	0	1	Down_regulated
Membrane Lipid Metabolic Process (GO:0006643)	0	0	0	1	0	0	0	1	Down_regulated
Membrane Repolarization During Cardiac Muscle Cell Action Potential (GO:0086013)	0	0	0	0	0	0	1	1	Down_regulated
MET Activates RAP1 And RAC1 R-HSA-8875555	0	0	1	0	0	0	0	1	Down_regulated
Metabolism Of Amine-Derived Hormones R-HSA-209776	1	0	0	0	0	0	0	1	Down_regulated
Metabolism Of Amino Acids And Derivatives R-HSA-71291	1	0	0	0	0	0	0	1	Down_regulated
Metabolism Of Nucleotides R-HSA-15869	0	0	0	0	1	0	0	1	Down_regulated
Metabolism Of Polyamines R-HSA-351202	0	1	0	0	0	0	0	1	Down_regulated
Metabolism Of RNA R-HSA-8953854	1	0	0	0	0	0	0	1	Down_regulated
Metabolism R-HSA-1430728	0	1	0	0	0	0	0	1	Down_regulated
Metal Ion Binding (GO:0046872)	0	0	1	0	0	0	0	1	Down_regulated
Metallopeptidase Activity (GO:0008237)	0	0	1	0	0	0	0	1	Down_regulated
MHC Class I Protein Binding (GO:0042288)	0	0	1	0	0	0	0	1	Down_regulated
MHC Class I Receptor Activity (GO:0032393)	0	0	1	0	0	0	0	1	Down_regulated
MHC Class Ib Protein Binding (GO:0023029)	0	0	1	0	0	0	0	1	Down_regulated
MHC Class II Antigen Presentation R-HSA-2132295	0	0	1	0	0	0	0	1	Down_regulated
MHC Class II Protein Complex (GO:0042613)	0	0	1	0	0	0	0	1	Down_regulated
MHC Class II Protein Complex Assembly (GO:0002399)	0	0	1	0	0	0	0	1	Down_regulated
MHC Class II Protein Complex Binding (GO:0023026)	0	0	1	0	0	0	0	1	Down_regulated
MHC Class II Receptor Activity (GO:0032395)	0	0	1	0	0	0	0	1	Down_regulated
MHC Protein Binding (GO:0042287)	0	0	1	0	0	0	0	1	Down_regulated
Microtubule Binding (GO:0008017)	0	0	0	0	0	1	0	1	Down_regulated
Microtubule Minus-End Binding (GO:0051011)	0	0	0	1	0	0	0	1	Down_regulated
Microtubule Nucleation (GO:0007020)	0	0	0	1	0	0	0	1	Down_regulated
Microvillus (GO:0005902)	0	0	1	0	0	0	0	1	Down_regulated
Miscellaneous Transport And Binding Events R-HSA-5223345	0	0	0	0	1	0	0	1	Down_regulated
Mitochondrial Envelope (GO:0005740)	0	1	0	0	0	0	0	1	Down_regulated
Mitochondrial Respiratory Chain Complex I (GO:0005747)	0	1	0	0	0	0	0	1	Down_regulated
Mitotic Anaphase R-HSA-68882	0	1	0	0	0	0	0	1	Down_regulated
Mitotic G1 Phase And G1/S Transition R-HSA-453279	0	1	0	0	0	0	0	1	Down_regulated
Mitotic G2-G2/M Phases R-HSA-453274	0	1	0	0	0	0	0	1	Down_regulated
Mitotic Metaphase And Anaphase R-HSA-2555396	0	1	0	0	0	0	0	1	Down_regulated
Mitotic Prophase R-HSA-68875	1	0	0	0	0	0	0	1	Down_regulated
Modification-Dependent Macromolecule Catabolic Process (GO:0043632)	0	1	0	0	0	0	0	1	Down_regulated
Modulation By Host Of Symbiont Process (GO:0051851)	1	0	0	0	0	0	0	1	Down_regulated
Modulation By Symbiont Of Entry Into Host (GO:0052372)	0	0	1	0	0	0	0	1	Down_regulated
Modulation Of Chemical Synaptic Transmission (GO:0050804)	0	0	0	0	1	0	0	1	Down_regulated
Modulation Of Excitatory Postsynaptic Potential (GO:0098815)	0	0	0	0	1	0	0	1	Down_regulated
Molecules Associated With Elastic Fibres R-HSA-2129379	0	1	0	0	0	0	0	1	Down_regulated
Monoatomic Ion Transport (GO:0006811)	0	0	0	0	1	0	0	1	Down_regulated
Monosaccharide Biosynthetic Process (GO:0046364)	0	1	0	0	0	0	0	1	Down_regulated
Morphogenesis Of A Polarized Epithelium (GO:0001738)	1	0	0	0	0	0	0	1	Down_regulated
mRNA Activation Upon Binding Of Cap-Binding Complex And eIFs, Subsequent Binding To 43S R-HSA-72662	1	0	0	0	0	0	0	1	Down_regulated
mTORC1 Signaling	0	0	1	0	0	0	0	1	Down_regulated
Mucopolysaccharidoses R-HSA-2206281	0	0	1	0	0	0	0	1	Down_regulated
Multivesicular Body (GO:0005771)	0	0	1	0	0	0	0	1	Down_regulated
Muscle Cell Differentiation (GO:0042692)	0	0	0	0	1	0	0	1	Down_regulated
Muscle Tissue Development (GO:0060537)	0	0	0	0	1	0	0	1	Down_regulated
MyD88 Cascade Initiated On Plasma Membrane R-HSA-975871	0	0	0	0	0	1	0	1	Down_regulated
MyD88 Dependent Cascade Initiated On Endosome R-HSA-975155	0	0	0	0	0	1	0	1	Down_regulated
MyD88-independent TLR4 Cascade R-HSA-166166	0	0	0	0	0	1	0	1	Down_regulated
MyD88:MAL(TIRAP) Cascade Initiated On Plasma Membrane R-HSA-166058	0	0	0	0	0	1	0	1	Down_regulated
Myeloid Cell Development (GO:0061515)	0	0	0	0	0	0	1	1	Down_regulated
Myoblast Migration (GO:0051451)	1	0	0	0	0	0	0	1	Down_regulated
Myoclonic Epilepsy Of Lafora R-HSA-3785653	0	1	0	0	0	0	0	1	Down_regulated
Myogenesis	0	1	0	0	0	0	0	1	Down_regulated
NAD Biosynthesis Via Nicotinamide Riboside Salvage Pathway (GO:0034356)	0	1	0	0	0	0	0	1	Down_regulated
NAD Biosynthetic Process (GO:0009435)	0	1	0	0	0	0	0	1	Down_regulated
NAD+ Binding (GO:0070403)	0	0	1	0	0	0	0	1	Down_regulated
NADPH Oxidase Complex (GO:0043020)	0	0	1	0	0	0	0	1	Down_regulated
Natural Killer Cell Activation (GO:0030101)	0	0	1	0	0	0	0	1	Down_regulated
Natural Killer Cell Mediated Cytotoxicity (GO:0042267)	0	0	1	0	0	0	0	1	Down_regulated
NCAM Signaling For Neurite Out-Growth R-HSA-375165	0	1	0	0	0	0	0	1	Down_regulated
ncRNA Catabolic Process (GO:0034661)	0	0	0	0	1	0	0	1	Down_regulated
ncRNA Processing (GO:0034470)	1	0	0	0	0	0	0	1	Down_regulated
Necroptosis	0	0	1	0	0	0	0	1	Down_regulated
Neddylation R-HSA-8951664	0	1	0	0	0	0	0	1	Down_regulated
Nef Mediated Downregulation Of MHC Class I Complex Cell Surface Expression R-HSA-164940	0	0	1	0	0	0	0	1	Down_regulated
Nef-mediated Downmodulation Of Cell Surface Receptors By Recruitment To Clathrin Adapters R-HSA-164938	0	0	1	0	0	0	0	1	Down_regulated
Negative Chemotaxis (GO:0050919)	0	1	0	0	0	0	0	1	Down_regulated
Negative Regulation By Host Of Viral Transcription (GO:0043922)	1	0	0	0	0	0	0	1	Down_regulated
Negative Regulation Of Actin Filament Bundle Assembly (GO:0032232)	1	0	0	0	0	0	0	1	Down_regulated
Negative Regulation Of Actin Nucleation (GO:0051126)	0	0	1	0	0	0	0	1	Down_regulated
Negative Regulation Of Activated T Cell Proliferation (GO:0046007)	0	0	1	0	0	0	0	1	Down_regulated
Negative Regulation Of Alpha-Beta T Cell Proliferation (GO:0046642)	0	0	1	0	0	0	0	1	Down_regulated
Negative Regulation Of Amide Metabolic Process (GO:0034249)	0	0	0	1	0	0	0	1	Down_regulated
Negative Regulation Of Amyloid Fibril Formation (GO:1905907)	1	0	0	0	0	0	0	1	Down_regulated
Negative Regulation Of Amyloid Precursor Protein Biosynthetic Process (GO:0042985)	0	1	0	0	0	0	0	1	Down_regulated
Negative Regulation Of Amyloid Precursor Protein Catabolic Process (GO:1902992)	0	0	0	1	0	0	0	1	Down_regulated
Negative Regulation Of Amyloid-Beta Formation (GO:1902430)	0	0	0	1	0	0	0	1	Down_regulated
Negative Regulation Of Androgen Receptor Signaling Pathway (GO:0060766)	1	0	0	0	0	0	0	1	Down_regulated
Negative Regulation Of B Cell Apoptotic Process (GO:0002903)	0	0	0	0	0	0	1	1	Down_regulated
Negative Regulation Of B Cell Proliferation (GO:0030889)	0	0	1	0	0	0	0	1	Down_regulated
Negative Regulation Of Biomineral Tissue Development (GO:0070168)	0	0	1	0	0	0	0	1	Down_regulated
Negative Regulation Of Biosynthetic Process (GO:0009890)	0	0	0	0	1	0	0	1	Down_regulated
Negative Regulation Of Blood Coagulation (GO:0030195)	0	0	0	0	0	0	1	1	Down_regulated
Negative Regulation Of Bone Mineralization (GO:0030502)	0	0	1	0	0	0	0	1	Down_regulated
Negative Regulation Of Bone Remodeling (GO:0046851)	1	0	0	0	0	0	0	1	Down_regulated
Negative Regulation Of Calcium Ion Transport (GO:0051926)	1	0	0	0	0	0	0	1	Down_regulated
Negative Regulation Of Catabolic Process (GO:0009895)	1	0	0	0	0	0	0	1	Down_regulated
Negative Regulation Of CD4-positive, Alpha-Beta T Cell Activation (GO:2000515)	0	0	1	0	0	0	0	1	Down_regulated
Negative Regulation Of CD4-positive, Alpha-Beta T Cell Proliferation (GO:2000562)	0	0	1	0	0	0	0	1	Down_regulated
Negative Regulation Of Cell Activation (GO:0050866)	0	0	0	0	0	1	0	1	Down_regulated
Negative Regulation Of Cell Adhesion (GO:0007162)	0	0	1	0	0	0	0	1	Down_regulated
Negative Regulation Of Cell Cycle Process (GO:0010948)	0	1	0	0	0	0	0	1	Down_regulated
Negative Regulation Of Cell Development (GO:0010721)	0	0	0	1	0	0	0	1	Down_regulated
Negative Regulation Of Cell Differentiation (GO:0045596)	0	0	0	0	0	0	1	1	Down_regulated
Negative Regulation Of Cell Migration (GO:0030336)	0	0	0	0	0	0	1	1	Down_regulated
Negative Regulation Of Cell Size (GO:0045792)	0	1	0	0	0	0	0	1	Down_regulated
Negative Regulation Of Cellular Extravasation (GO:0002692)	0	1	0	0	0	0	0	1	Down_regulated
Negative Regulation Of Cellular Response To Insulin Stimulus (GO:1900077)	1	0	0	0	0	0	0	1	Down_regulated
Negative Regulation Of Chemokine Production (GO:0032682)	0	0	1	0	0	0	0	1	Down_regulated
Negative Regulation Of Cytokine Production (GO:0001818)	0	0	1	0	0	0	0	1	Down_regulated
Negative Regulation Of Cytokine Production Involved In Immune Response (GO:0002719)	0	0	1	0	0	0	0	1	Down_regulated
Negative Regulation Of Cytokine Production Involved In Inflammatory Response (GO:1900016)	0	0	1	0	0	0	0	1	Down_regulated
Negative Regulation Of Dephosphorylation (GO:0035305)	1	0	0	0	0	0	0	1	Down_regulated
Negative Regulation Of DNA Binding (GO:0043392)	1	0	0	0	0	0	0	1	Down_regulated
Negative Regulation Of DNA-binding Transcription Factor Activity (GO:0043433)	0	0	1	0	0	0	0	1	Down_regulated
Negative Regulation Of DNA-templated Transcription (GO:0045892)	1	0	0	0	0	0	0	1	Down_regulated
Negative Regulation Of Epithelial To Mesenchymal Transition (GO:0010719)	1	0	0	0	0	0	0	1	Down_regulated
Negative Regulation Of Excitatory Postsynaptic Potential (GO:0090394)	0	0	0	0	1	0	0	1	Down_regulated
Negative Regulation Of Fibroblast Proliferation (GO:0048147)	1	0	0	0	0	0	0	1	Down_regulated
Negative Regulation Of FLT3 R-HSA-9706369	0	0	0	0	0	0	1	1	Down_regulated
Negative Regulation Of Gene Expression (GO:0010629)	0	0	1	0	0	0	0	1	Down_regulated
Negative Regulation Of Glucose Transmembrane Transport (GO:0010829)	1	0	0	0	0	0	0	1	Down_regulated
Negative Regulation Of Glycogen Biosynthetic Process (GO:0045719)	1	0	0	0	0	0	0	1	Down_regulated
Negative Regulation Of Glycogen Metabolic Process (GO:0070874)	1	0	0	0	0	0	0	1	Down_regulated
Negative Regulation Of Glycoprotein Biosynthetic Process (GO:0010561)	0	1	0	0	0	0	0	1	Down_regulated
Negative Regulation Of Homotypic Cell-Cell Adhesion (GO:0034111)	0	0	0	0	0	1	0	1	Down_regulated
Negative Regulation Of Hydrogen Peroxide-Induced Cell Death (GO:1903206)	0	0	1	0	0	0	0	1	Down_regulated
Negative Regulation Of I-kappaB kinase/NF-kappaB Signaling (GO:0043124)	0	0	1	0	0	0	0	1	Down_regulated
Negative Regulation Of Immune Effector Process (GO:0002698)	0	0	1	0	0	0	0	1	Down_regulated
Negative Regulation Of Immune Response (GO:0050777)	0	0	1	0	0	0	0	1	Down_regulated
Negative Regulation Of Inclusion Body Assembly (GO:0090084)	0	0	0	1	0	0	0	1	Down_regulated
Negative Regulation Of Inflammatory Response To Antigenic Stimulus (GO:0002862)	0	0	1	0	0	0	0	1	Down_regulated
Negative Regulation Of Innate Immune Response (GO:0045824)	0	0	1	0	0	0	0	1	Down_regulated
Negative Regulation Of Insulin Receptor Signaling Pathway (GO:0046627)	1	0	0	0	0	0	0	1	Down_regulated
Negative Regulation Of Insulin Secretion (GO:0046676)	1	0	0	0	0	0	0	1	Down_regulated
Negative Regulation Of Interleukin-10 Production (GO:0032693)	0	0	0	0	0	0	1	1	Down_regulated
Negative Regulation Of Interleukin-12 Production (GO:0032695)	0	0	1	0	0	0	0	1	Down_regulated
Negative Regulation Of Interleukin-2 Production (GO:0032703)	0	0	1	0	0	0	0	1	Down_regulated
Negative Regulation Of Interleukin-8 Production (GO:0032717)	0	0	1	0	0	0	0	1	Down_regulated
Negative Regulation Of Intracellular Protein Transport (GO:0090317)	1	0	0	0	0	0	0	1	Down_regulated
Negative Regulation Of Intracellular Signal Transduction (GO:1902532)	0	0	1	0	0	0	0	1	Down_regulated
Negative Regulation Of Intracellular Steroid Hormone Receptor Signaling Pathway (GO:0033144)	1	0	0	0	0	0	0	1	Down_regulated
Negative Regulation Of Intracellular Transport (GO:0032387)	1	0	0	0	0	0	0	1	Down_regulated
Negative Regulation Of Lamellipodium Organization (GO:1902744)	0	0	0	0	1	0	0	1	Down_regulated
Negative Regulation Of Leukocyte Activation (GO:0002695)	0	0	1	0	0	0	0	1	Down_regulated
Negative Regulation Of Leukocyte Apoptotic Process (GO:2000107)	0	0	0	0	0	0	1	1	Down_regulated
Negative Regulation Of Leukocyte Degranulation (GO:0043301)	0	0	1	0	0	0	0	1	Down_regulated
Negative Regulation Of Lipid Catabolic Process (GO:0050995)	0	0	0	1	0	0	0	1	Down_regulated
Negative Regulation Of Lipid Localization (GO:1905953)	0	0	0	0	0	1	0	1	Down_regulated
Negative Regulation Of Lipid Storage (GO:0010888)	0	0	0	0	0	1	0	1	Down_regulated
Negative Regulation Of Long-Term Synaptic Potentiation (GO:1900272)	0	0	1	0	0	0	0	1	Down_regulated
Negative Regulation Of Lymphocyte Activation (GO:0051250)	0	0	1	0	0	0	0	1	Down_regulated
Negative Regulation Of Lymphocyte Apoptotic Process (GO:0070229)	0	0	0	0	0	0	1	1	Down_regulated
Negative Regulation Of Lymphocyte Differentiation (GO:0045620)	1	0	0	0	0	0	0	1	Down_regulated
Negative Regulation Of Lymphocyte Proliferation (GO:0050672)	0	0	1	0	0	0	0	1	Down_regulated
Negative Regulation Of Macromolecule Metabolic Process (GO:0010605)	0	0	1	0	0	0	0	1	Down_regulated
Negative Regulation Of Macrophage Activation (GO:0043031)	0	0	1	0	0	0	0	1	Down_regulated
Negative Regulation Of MAP Kinase Activity (GO:0043407)	0	0	1	0	0	0	0	1	Down_regulated
Negative Regulation Of Microglial Cell Activation (GO:1903979)	0	0	1	0	0	0	0	1	Down_regulated
Negative Regulation Of Mitotic Cell Cycle (GO:0045930)	0	1	0	0	0	0	0	1	Down_regulated
Negative Regulation Of Mitotic Nuclear Division (GO:0045839)	0	1	0	0	0	0	0	1	Down_regulated
Negative Regulation Of Monoatomic Ion Transport (GO:0043271)	1	0	0	0	0	0	0	1	Down_regulated
Negative Regulation Of Myeloid Leukocyte Differentiation (GO:0002762)	0	0	1	0	0	0	0	1	Down_regulated
Negative Regulation Of Natural Killer Cell Mediated Immunity (GO:0002716)	0	0	1	0	0	0	0	1	Down_regulated
Negative Regulation Of Nervous System Development (GO:0051961)	0	0	0	1	0	0	0	1	Down_regulated
Negative Regulation Of Neurogenesis (GO:0050768)	0	0	0	1	0	0	0	1	Down_regulated
Negative Regulation Of Neuroinflammatory Response (GO:0150079)	0	0	1	0	0	0	0	1	Down_regulated
Negative Regulation Of Neuron Apoptotic Process (GO:0043524)	0	0	1	0	0	0	0	1	Down_regulated
Negative Regulation Of NF-kappaB Transcription Factor Activity (GO:0032088)	0	0	1	0	0	0	0	1	Down_regulated
Negative Regulation Of NIK/NF-kappaB Signaling (GO:1901223)	0	0	1	0	0	0	0	1	Down_regulated
Negative Regulation Of Nitrogen Compound Metabolic Process (GO:0051172)	0	0	1	0	0	0	0	1	Down_regulated
Negative Regulation Of NOTCH4 Signaling R-HSA-9604323	0	1	0	0	0	0	0	1	Down_regulated
Negative Regulation Of Nuclear Division (GO:0051784)	0	1	0	0	0	0	0	1	Down_regulated
Negative Regulation Of Nuclear-Transcribed mRNA Catabolic Process, Deadenylation-Dependent Decay (GO:1900152)	0	0	0	1	0	0	0	1	Down_regulated
Negative Regulation Of Nucleic Acid-Templated Transcription (GO:1903507)	1	0	0	0	0	0	0	1	Down_regulated
Negative Regulation Of Osteoblast Differentiation (GO:0045668)	0	0	0	0	0	0	1	1	Down_regulated
Negative Regulation Of Osteoblast Proliferation (GO:0033689)	1	0	0	0	0	0	0	1	Down_regulated
Negative Regulation Of Osteoclast Differentiation (GO:0045671)	0	0	1	0	0	0	0	1	Down_regulated
Negative Regulation Of Oxidative Stress-Induced Neuron Death (GO:1903204)	0	0	1	0	0	0	0	1	Down_regulated
Negative Regulation Of Peptidase Activity (GO:0010466)	0	0	1	0	0	0	0	1	Down_regulated
Negative Regulation Of Peptide Hormone Secretion (GO:0090278)	1	0	0	0	0	0	0	1	Down_regulated
Negative Regulation Of Peptidyl-Serine Phosphorylation (GO:0033137)	1	0	0	0	0	0	0	1	Down_regulated
Negative Regulation Of Peptidyl-Threonine Phosphorylation (GO:0010801)	1	0	0	0	0	0	0	1	Down_regulated
Negative Regulation Of Phagocytosis (GO:0050765)	0	0	0	1	0	0	0	1	Down_regulated
Negative Regulation Of Phosphate Metabolic Process (GO:0045936)	1	0	0	0	0	0	0	1	Down_regulated
Negative Regulation Of Phosphatidylinositol 3-Kinase Signaling (GO:0014067)	0	0	0	0	0	0	1	1	Down_regulated
Negative Regulation Of Phospholipase Activity (GO:0010519)	1	0	0	0	0	0	0	1	Down_regulated
Negative Regulation Of Platelet Activation (GO:0010544)	0	0	0	0	0	1	0	1	Down_regulated
Negative Regulation Of Platelet Aggregation (GO:0090331)	0	0	0	0	0	1	0	1	Down_regulated
Negative Regulation Of Potassium Ion Transport (GO:0043267)	0	0	0	0	0	0	1	1	Down_regulated
Negative Regulation Of Protein K63-linked Ubiquitination (GO:1900045)	0	1	0	0	0	0	0	1	Down_regulated
Negative Regulation Of Protein Localization To Membrane (GO:1905476)	1	0	0	0	0	0	0	1	Down_regulated
Negative Regulation Of Protein Maturation (GO:1903318)	0	0	1	0	0	0	0	1	Down_regulated
Negative Regulation Of Protein Metabolic Process (GO:0051248)	1	0	0	0	0	0	0	1	Down_regulated
Negative Regulation Of Protein Phosphorylation (GO:0001933)	1	0	0	0	0	0	0	1	Down_regulated
Negative Regulation Of Protein Polyubiquitination (GO:1902915)	0	1	0	0	0	0	0	1	Down_regulated
Negative Regulation Of Protein Processing (GO:0010955)	0	0	1	0	0	0	0	1	Down_regulated
Negative Regulation Of Protein Targeting To Membrane (GO:0090315)	1	0	0	0	0	0	0	1	Down_regulated
Negative Regulation Of Proteolysis (GO:0045861)	0	0	1	0	0	0	0	1	Down_regulated
Negative Regulation Of Proteolysis Involved In Protein Catabolic Process (GO:1903051)	1	0	0	0	0	0	0	1	Down_regulated
Negative Regulation Of Receptor Binding (GO:1900121)	0	0	1	0	0	0	0	1	Down_regulated
Negative Regulation Of Response To Cytokine Stimulus (GO:0060761)	0	0	1	0	0	0	0	1	Down_regulated
Negative Regulation Of Response To Type II Interferon (GO:0060331)	0	0	0	0	1	0	0	1	Down_regulated
Negative Regulation Of Response To Wounding (GO:1903035)	0	0	0	0	0	0	1	1	Down_regulated
Negative Regulation Of Signaling Receptor Activity (GO:2000272)	0	0	1	0	0	0	0	1	Down_regulated
Negative Regulation Of Small GTPase Mediated Signal Transduction (GO:0051058)	0	0	1	0	0	0	0	1	Down_regulated
Negative Regulation Of Smooth Muscle Cell Proliferation (GO:0048662)	0	0	1	0	0	0	0	1	Down_regulated
Negative Regulation Of Stress Fiber Assembly (GO:0051497)	1	0	0	0	0	0	0	1	Down_regulated
Negative Regulation Of T Cell Activation (GO:0050868)	0	0	1	0	0	0	0	1	Down_regulated
Negative Regulation Of T Cell Apoptotic Process (GO:0070233)	0	0	0	0	0	0	1	1	Down_regulated
Negative Regulation Of T Cell Cytokine Production (GO:0002725)	0	0	1	0	0	0	0	1	Down_regulated
Negative Regulation Of T Cell Differentiation (GO:0045581)	0	0	1	0	0	0	0	1	Down_regulated
Negative Regulation Of T Cell Mediated Cytotoxicity (GO:0001915)	0	0	1	0	0	0	0	1	Down_regulated
Negative Regulation Of T Cell Mediated Immunity (GO:0002710)	0	0	1	0	0	0	0	1	Down_regulated
Negative Regulation Of T Cell Proliferation (GO:0042130)	0	0	1	0	0	0	0	1	Down_regulated
Negative Regulation Of T Cell Receptor Signaling Pathway (GO:0050860)	0	0	1	0	0	0	0	1	Down_regulated
Negative Regulation Of TCF-dependent Signaling By WNT Ligand Antagonists R-HSA-3772470	1	0	0	0	0	0	0	1	Down_regulated
Negative Regulation Of Toll-Like Receptor 2 Signaling Pathway (GO:0034136)	0	0	0	0	1	0	0	1	Down_regulated
Negative Regulation Of Transcription From RNA Polymerase II Promoter In Response To Stress (GO:0097201)	1	0	0	0	0	0	0	1	Down_regulated
Negative Regulation Of Transmembrane Transport (GO:0034763)	1	0	0	0	0	0	0	1	Down_regulated
Negative Regulation Of Transposition (GO:0010529)	0	1	0	0	0	0	0	1	Down_regulated
Negative Regulation Of Triglyceride Metabolic Process (GO:0090209)	0	0	0	1	0	0	0	1	Down_regulated
Negative Regulation Of Trophoblast Cell Migration (GO:1901164)	0	0	1	0	0	0	0	1	Down_regulated
Negative Regulation Of Tumor Necrosis Factor Production (GO:0032720)	0	0	1	0	0	0	0	1	Down_regulated
Negative Regulation Of Tumor Necrosis Factor Superfamily Cytokine Production (GO:1903556)	0	0	1	0	0	0	0	1	Down_regulated
Negative Regulation Of Tumor Necrosis Factor-Mediated Signaling Pathway (GO:0010804)	0	0	0	1	0	0	0	1	Down_regulated
Negative Regulation Of Type I Interferon Production (GO:0032480)	0	0	1	0	0	0	0	1	Down_regulated
Negative Regulation Of Type I Interferon-Mediated Signaling Pathway (GO:0060339)	0	0	1	0	0	0	0	1	Down_regulated
Negative Regulation Of Type II Interferon Production (GO:0032689)	0	0	1	0	0	0	0	1	Down_regulated
Negative Regulation Of Type II Interferon-Mediated Signaling Pathway (GO:0060336)	0	0	0	0	1	0	0	1	Down_regulated
Negative Regulation Of Viral Process (GO:0048525)	0	0	1	0	0	0	0	1	Down_regulated
Negative Regulation Of Wound Healing (GO:0061045)	0	0	0	0	0	0	1	1	Down_regulated
Nervous System Development R-HSA-9675108	0	1	0	0	0	0	0	1	Down_regulated
Neurexins And Neuroligins R-HSA-6794361	0	0	0	0	1	0	0	1	Down_regulated
Neuroblast Proliferation (GO:0007405)	0	1	0	0	0	0	0	1	Down_regulated
Neurofascin Interactions R-HSA-447043	0	0	0	0	0	0	1	1	Down_regulated
Neuron Projection (GO:0043005)	0	0	0	0	1	0	0	1	Down_regulated
Neuronal System R-HSA-112316	0	0	0	0	1	0	0	1	Down_regulated
Neuropeptide Binding (GO:0042923)	0	0	0	1	0	0	0	1	Down_regulated
Neurotoxicity Of Clostridium Toxins R-HSA-168799	0	0	0	0	0	1	0	1	Down_regulated
Neurotransmitter Uptake (GO:0001504)	0	0	0	0	0	1	0	1	Down_regulated
Neutrophil Activation (GO:0042119)	0	0	1	0	0	0	0	1	Down_regulated
Neutrophil Activation Involved In Immune Response (GO:0002283)	0	0	1	0	0	0	0	1	Down_regulated
Neutrophil Chemotaxis (GO:0030593)	0	0	1	0	0	0	0	1	Down_regulated
Neutrophil Degranulation (GO:0043312)	0	0	1	0	0	0	0	1	Down_regulated
Neutrophil Extravasation (GO:0072672)	0	0	0	0	1	0	0	1	Down_regulated
Neutrophil Mediated Immunity (GO:0002446)	0	0	1	0	0	0	0	1	Down_regulated
Neutrophil Migration (GO:1990266)	0	0	1	0	0	0	0	1	Down_regulated
NF-kB Is Activated And Signals Survival R-HSA-209560	0	0	0	0	0	1	0	1	Down_regulated
NGF-stimulated Transcription R-HSA-9031628	0	0	0	0	0	0	1	1	Down_regulated
NIK To Noncanonical NF-kB Signaling R-HSA-5676590	0	1	0	0	0	0	0	1	Down_regulated
NIK/NF-kappaB Signaling (GO:0038061)	0	0	0	0	0	0	1	1	Down_regulated
Nitric Oxide Stimulates Guanylate Cyclase R-HSA-392154	0	0	0	0	1	0	0	1	Down_regulated
Nitrogen Compound Transport (GO:0071705)	0	0	0	0	1	0	0	1	Down_regulated
NLRP3 Inflammasome R-HSA-844456	0	0	1	0	0	0	0	1	Down_regulated
NMDA Glutamate Receptor Activity (GO:0004972)	0	0	0	0	0	0	1	1	Down_regulated
NMDA Selective Glutamate Receptor Complex (GO:0017146)	0	0	0	0	0	0	1	1	Down_regulated
NOD-like receptor signaling pathway	0	0	1	0	0	0	0	1	Down_regulated
NOD1/2 Signaling Pathway R-HSA-168638	0	0	0	0	1	0	0	1	Down_regulated
Non-integrin membrane-ECM Interactions R-HSA-3000171	0	0	0	0	1	0	0	1	Down_regulated
Non-Membrane Spanning Protein Tyrosine Phosphatase Activity (GO:0004726)	0	0	1	0	0	0	0	1	Down_regulated
Nonribosomal Peptide Biosynthetic Process (GO:0019184)	0	0	0	1	0	0	0	1	Down_regulated
Norepinephrine Biosynthetic Process (GO:0042421)	0	0	0	0	0	0	1	1	Down_regulated
Norepinephrine Metabolic Process (GO:0042415)	0	0	0	0	0	0	1	1	Down_regulated
NOSTRIN Mediated eNOS Trafficking R-HSA-203641	0	1	0	0	0	0	0	1	Down_regulated
Nuclear Events Mediated By NFE2L2 R-HSA-9759194	0	1	0	0	0	0	0	1	Down_regulated
Nuclear Localization Sequence Binding (GO:0008139)	0	0	0	0	0	1	0	1	Down_regulated
Nuclear Membrane Disassembly (GO:0051081)	1	0	0	0	0	0	0	1	Down_regulated
Nuclease Activity (GO:0004518)	0	0	1	0	0	0	0	1	Down_regulated
Nucleobase Catabolic Process (GO:0046113)	0	0	0	0	1	0	0	1	Down_regulated
Nucleotide Catabolic Process (GO:0009166)	0	0	0	0	1	0	0	1	Down_regulated
Nucleotide Catabolism R-HSA-8956319	0	0	0	0	1	0	0	1	Down_regulated
Nucleotide Receptor Activity (GO:0016502)	0	0	0	0	0	0	1	1	Down_regulated
Nucleotide-binding Domain, Leucine Rich Repeat Containing NLR Signaling Pathways R-HSA-168643	0	0	1	0	0	0	0	1	Down_regulated
Nucleus (GO:0005634)	1	0	0	0	0	0	0	1	Down_regulated
OAS Antiviral Response R-HSA-8983711	0	0	1	0	0	0	0	1	Down_regulated
Odontogenesis (GO:0042476)	0	1	0	0	0	0	0	1	Down_regulated
Orc1 Removal From Chromatin R-HSA-68949	0	1	0	0	0	0	0	1	Down_regulated
Organelle Envelope Lumen (GO:0031970)	0	0	0	1	0	0	0	1	Down_regulated
Organic Acid:Sodium Symporter Activity (GO:0005343)	0	0	0	0	0	1	0	1	Down_regulated
Organonitrogen Compound Biosynthetic Process (GO:1901566)	0	0	0	0	0	1	0	1	Down_regulated
Organophosphate Catabolic Process (GO:0046434)	1	0	0	0	0	0	0	1	Down_regulated
Osteoclast Differentiation (GO:0030316)	0	0	1	0	0	0	0	1	Down_regulated
Other Interleukin Signaling R-HSA-449836	0	0	1	0	0	0	0	1	Down_regulated
Other Semaphorin Interactions R-HSA-416700	0	0	1	0	0	0	0	1	Down_regulated
Ovarian steroidogenesis	0	0	0	1	0	0	0	1	Down_regulated
Ovarian Tumor Domain Proteases R-HSA-5689896	0	1	0	0	0	0	0	1	Down_regulated
Oxidative phosphorylation	0	1	0	0	0	0	0	1	Down_regulated
Oxidative Stress Induced Senescence R-HSA-2559580	1	0	0	0	0	0	0	1	Down_regulated
Oxidoreductase Activity, Acting On Metal Ions, Oxygen As Acceptor (GO:0016724)	0	0	0	0	1	0	0	1	Down_regulated
Oxidoreductase Activity, Acting On NAD(P)H, Oxygen As Acceptor (GO:0050664)	0	0	1	0	0	0	0	1	Down_regulated
Oxidoreduction-Driven Active Transmembrane Transporter Activity (GO:0015453)	0	1	0	0	0	0	0	1	Down_regulated
Oxygen-dependent Proline Hydroxylation Of Hypoxia-inducible Factor Alpha R-HSA-1234176	0	1	0	0	0	0	0	1	Down_regulated
P-body (GO:0000932)	0	1	0	0	0	0	0	1	Down_regulated
p53-Dependent G1 DNA Damage Response R-HSA-69563	0	1	0	0	0	0	0	1	Down_regulated
P75 NTR Receptor-Mediated Signaling R-HSA-193704	0	1	0	0	0	0	0	1	Down_regulated
p75NTR Signals Via NF-kB R-HSA-193639	0	0	0	0	0	1	0	1	Down_regulated
Palmitoyltransferase Activity (GO:0016409)	1	0	0	0	0	0	0	1	Down_regulated
Parkinson disease	0	1	0	0	0	0	0	1	Down_regulated
Pathogenic Escherichia coli infection	0	0	0	1	0	0	0	1	Down_regulated
Pattern Recognition Receptor Signaling Pathway (GO:0002221)	0	0	1	0	0	0	0	1	Down_regulated
PCP/CE Pathway R-HSA-4086400	0	1	0	0	0	0	0	1	Down_regulated
Peptidase Inhibitor Activity (GO:0030414)	0	0	1	0	0	0	0	1	Down_regulated
Peptide Antigen Assembly With MHC Class II Protein Complex (GO:0002503)	0	0	1	0	0	0	0	1	Down_regulated
Peptide Antigen Assembly With MHC Protein Complex (GO:0002501)	0	0	1	0	0	0	0	1	Down_regulated
Peptide Chain Elongation R-HSA-156902	1	0	0	0	0	0	0	1	Down_regulated
Peptide Cross-Linking (GO:0018149)	1	0	0	0	0	0	0	1	Down_regulated
Peptide Hormone Secretion (GO:0030072)	1	0	0	0	0	0	0	1	Down_regulated
Peptide Transport (GO:0015833)	0	0	0	0	0	0	1	1	Down_regulated
Peripheral Nervous System Neuron Development (GO:0048935)	0	0	0	0	1	0	0	1	Down_regulated
Peroxisomal Membrane Transport (GO:0015919)	0	0	0	1	0	0	0	1	Down_regulated
Peroxisomal Transport (GO:0043574)	0	0	0	1	0	0	0	1	Down_regulated
Peroxisome Organization (GO:0007031)	0	0	0	1	0	0	0	1	Down_regulated
Peroxisome Proliferator Activated Receptor Binding (GO:0042975)	0	0	0	0	1	0	0	1	Down_regulated
Pertussis	0	0	1	0	0	0	0	1	Down_regulated
Phagocytosis (GO:0006909)	0	0	1	0	0	0	0	1	Down_regulated
Phagosome	0	0	1	0	0	0	0	1	Down_regulated
Pharyngeal System Development (GO:0060037)	0	0	0	0	0	0	1	1	Down_regulated
Phase 3 - Rapid Repolarisation R-HSA-5576890	0	0	0	0	0	0	1	1	Down_regulated
Phosphatase Binding (GO:0019902)	0	0	0	0	0	0	1	1	Down_regulated
Phosphatidic Acid Biosynthetic Process (GO:0006654)	1	0	0	0	0	0	0	1	Down_regulated
Phosphatidic Acid Transfer Activity (GO:1990050)	0	1	0	0	0	0	0	1	Down_regulated
Phosphatidylcholine Transporter Activity (GO:0008525)	0	0	0	0	0	0	1	1	Down_regulated
Phosphatidylethanolamine Binding (GO:0008429)	0	1	0	0	0	0	0	1	Down_regulated
Phosphatidylglycerol Acyl-Chain Remodeling (GO:0036148)	0	0	0	1	0	0	0	1	Down_regulated
Phosphatidylglycerol Metabolic Process (GO:0046471)	0	0	0	1	0	0	0	1	Down_regulated
Phosphatidylinositol 3-Kinase Complex, Class I (GO:0097651)	0	0	1	0	0	0	0	1	Down_regulated
Phosphatidylinositol 3-Kinase Complex, Class IA (GO:0005943)	0	0	1	0	0	0	0	1	Down_regulated
Phosphatidylinositol 3-Kinase Regulator Activity (GO:0035014)	0	0	0	1	0	0	0	1	Down_regulated
Phosphatidylinositol Dephosphorylation (GO:0046856)	1	0	0	0	0	0	0	1	Down_regulated
Phosphatidylinositol Metabolic Process (GO:0046488)	0	0	1	0	0	0	0	1	Down_regulated
Phosphatidylinositol Phosphate 5-Phosphatase Activity (GO:0034595)	1	0	0	0	0	0	0	1	Down_regulated
Phosphatidylinositol Phosphate Binding (GO:1901981)	0	0	1	0	0	0	0	1	Down_regulated
Phosphatidylinositol Phospholipase C Activity (GO:0004435)	0	0	1	0	0	0	0	1	Down_regulated
Phosphatidylinositol signaling system	0	0	0	0	1	0	0	1	Down_regulated
Phosphatidylinositol Trisphosphate Phosphatase Activity (GO:0034594)	1	0	0	0	0	0	0	1	Down_regulated
Phosphatidylinositol-3,4-Bisphosphate Binding (GO:0043325)	0	0	1	0	0	0	0	1	Down_regulated
Phosphatidylinositol-3,4,5-Trisphosphate Binding (GO:0005547)	0	0	1	0	0	0	0	1	Down_regulated
Phosphatidylinositol-4,5-Bisphosphate 3-Kinase Activity (GO:0046934)	0	0	0	0	1	0	0	1	Down_regulated
Phosphatidylinositol-4,5-Bisphosphate 5-Phosphatase Activity (GO:0004439)	1	0	0	0	0	0	0	1	Down_regulated
Phosphatidylinositol-4,5-Bisphosphate Phosphatase Activity (GO:0106019)	1	0	0	0	0	0	0	1	Down_regulated
Phosphatidylserine Metabolic Process (GO:0006658)	0	0	0	1	0	0	0	1	Down_regulated
Phospholipase A1 Activity (GO:0008970)	0	0	0	1	0	0	0	1	Down_regulated
Phospholipase Activator Activity (GO:0016004)	0	0	1	0	0	0	0	1	Down_regulated
Phospholipase Activity (GO:0004620)	0	0	1	0	0	0	0	1	Down_regulated
Phospholipase C Activity (GO:0004629)	0	0	1	0	0	0	0	1	Down_regulated
Phospholipase D Activity (GO:0004630)	1	0	0	0	0	0	0	1	Down_regulated
Phospholipase Inhibitor Activity (GO:0004859)	1	0	0	0	0	0	0	1	Down_regulated
Phospholipid Dephosphorylation (GO:0046839)	1	0	0	0	0	0	0	1	Down_regulated
Phospholipid Efflux (GO:0033700)	0	0	1	0	0	0	0	1	Down_regulated
Phospholipid Metabolism R-HSA-1483257	1	0	0	0	0	0	0	1	Down_regulated
Phospholipid Scramblase Activity (GO:0017128)	0	0	0	1	0	0	0	1	Down_regulated
Phospholipid Transport (GO:0015914)	0	0	1	0	0	0	0	1	Down_regulated
Phosphoric Diester Hydrolase Activity (GO:0008081)	0	0	0	0	1	0	0	1	Down_regulated
Phosphoric Ester Hydrolase Activity (GO:0042578)	0	0	0	0	1	0	0	1	Down_regulated
Phosphotransferase Activity, Phosphate Group As Acceptor (GO:0016776)	0	0	0	0	0	1	0	1	Down_regulated
PI3K/AKT Signaling In Cancer R-HSA-2219528	0	0	1	0	0	0	0	1	Down_regulated
PI3K/AKT/mTOR Signaling	0	0	1	0	0	0	0	1	Down_regulated
PIP3 Activates AKT Signaling R-HSA-1257604	0	1	0	0	0	0	0	1	Down_regulated
Plasma Lipoprotein Assembly, Remodeling, And Clearance R-HSA-174824	0	0	1	0	0	0	0	1	Down_regulated
Plasma Membrane Invagination (GO:0099024)	0	0	1	0	0	0	0	1	Down_regulated
Plasma Membrane Organization (GO:0007009)	0	0	1	0	0	0	0	1	Down_regulated
Plasma Membrane Phospholipid Scrambling (GO:0017121)	0	0	0	1	0	0	0	1	Down_regulated
Plasma Membrane Tubulation (GO:0097320)	0	0	1	0	0	0	0	1	Down_regulated
Platelet Adhesion To Exposed Collagen R-HSA-75892	0	0	1	0	0	0	0	1	Down_regulated
Platelet Aggregation (GO:0070527)	0	0	0	0	1	0	0	1	Down_regulated
Platelet Aggregation (Plug Formation) R-HSA-76009	0	0	0	0	0	0	1	1	Down_regulated
Platelet Alpha Granule (GO:0031091)	0	0	1	0	0	0	0	1	Down_regulated
Platelet Alpha Granule Lumen (GO:0031093)	0	0	1	0	0	0	0	1	Down_regulated
Platelet Degranulation R-HSA-114608	0	0	1	0	0	0	0	1	Down_regulated
Platelet Dense Granule Membrane (GO:0031088)	0	0	0	0	1	0	0	1	Down_regulated
Platelet Dense Tubular Network (GO:0031094)	0	0	0	0	1	0	0	1	Down_regulated
Platelet-Derived Growth Factor Binding (GO:0048407)	0	1	0	0	0	0	0	1	Down_regulated
Platelet-Derived Growth Factor Receptor Binding (GO:0005161)	0	0	0	0	1	0	0	1	Down_regulated
Podosome (GO:0002102)	0	0	1	0	0	0	0	1	Down_regulated
Polarized Epithelial Cell Differentiation (GO:0030859)	1	0	0	0	0	0	0	1	Down_regulated
Polymeric Cytoskeletal Fiber (GO:0099513)	0	0	1	0	0	0	0	1	Down_regulated
Polyol Biosynthetic Process (GO:0046173)	0	0	0	0	0	1	0	1	Down_regulated
Polyol Metabolic Process (GO:0019751)	0	0	0	0	0	1	0	1	Down_regulated
Polysomal Ribosome (GO:0042788)	0	0	0	1	0	0	0	1	Down_regulated
Positive Regulation By Host Of Viral Genome Replication (GO:0044829)	0	1	0	0	0	0	0	1	Down_regulated
Positive Regulation By Host Of Viral Transcription (GO:0043923)	1	0	0	0	0	0	0	1	Down_regulated
Positive Regulation By Symbiont Of Entry Into Host (GO:0075294)	0	0	1	0	0	0	0	1	Down_regulated
Positive Regulation Of Actin Filament Bundle Assembly (GO:0032233)	0	1	0	0	0	0	0	1	Down_regulated
Positive Regulation Of Actin Filament Depolymerization (GO:0030836)	0	0	1	0	0	0	0	1	Down_regulated
Positive Regulation Of Activated T Cell Proliferation (GO:0042104)	0	0	0	0	0	0	1	1	Down_regulated
Positive Regulation Of Activation Of Janus Kinase Activity (GO:0010536)	0	0	1	0	0	0	0	1	Down_regulated
Positive Regulation Of Adaptive Immune Response Based On Somatic Recombination Of Immune Receptors Built From Immunoglobulin Superfamily Domains (GO:0002824)	0	0	1	0	0	0	0	1	Down_regulated
Positive Regulation Of Alpha-Beta T Cell Activation (GO:0046635)	0	0	1	0	0	0	0	1	Down_regulated
Positive Regulation Of Alpha-Beta T Cell Proliferation (GO:0046641)	0	0	1	0	0	0	0	1	Down_regulated
Positive Regulation Of Angiogenesis (GO:0045766)	0	0	1	0	0	0	0	1	Down_regulated
Positive Regulation Of Antigen Processing And Presentation (GO:0002579)	0	0	0	0	0	0	1	1	Down_regulated
Positive Regulation Of Aspartic-Type Peptidase Activity (GO:1905247)	0	0	1	0	0	0	0	1	Down_regulated
Positive Regulation Of ATP-dependent Activity (GO:0032781)	0	1	0	0	0	0	0	1	Down_regulated
Positive Regulation Of Autophagosome Maturation (GO:1901098)	0	1	0	0	0	0	0	1	Down_regulated
Positive Regulation Of Autophagy (GO:0010508)	0	0	1	0	0	0	0	1	Down_regulated
Positive Regulation Of B Cell Differentiation (GO:0045579)	0	0	1	0	0	0	0	1	Down_regulated
Positive Regulation Of Binding (GO:0051099)	0	0	1	0	0	0	0	1	Down_regulated
Positive Regulation Of Blood Coagulation (GO:0030194)	0	0	1	0	0	0	0	1	Down_regulated
Positive Regulation Of Calcium Ion Import (GO:0090280)	0	1	0	0	0	0	0	1	Down_regulated
Positive Regulation Of Calcium Ion Transmembrane Transport (GO:1904427)	0	0	0	0	0	0	1	1	Down_regulated
Positive Regulation Of cAMP-mediated Signaling (GO:0043950)	0	0	0	0	1	0	0	1	Down_regulated
Positive Regulation Of CD4-positive, Alpha-Beta T Cell Activation (GO:2000516)	0	0	1	0	0	0	0	1	Down_regulated
Positive Regulation Of CD4-positive, Alpha-Beta T Cell Differentiation (GO:0043372)	0	0	1	0	0	0	0	1	Down_regulated
Positive Regulation Of CD4-positive, CD25-positive, Alpha-Beta Regulatory T Cell Differentiation (GO:0032831)	0	0	1	0	0	0	0	1	Down_regulated
Positive Regulation Of Cell Adhesion (GO:0045785)	0	1	0	0	0	0	0	1	Down_regulated
Positive Regulation Of Cell Death (GO:0010942)	0	0	1	0	0	0	0	1	Down_regulated
Positive Regulation Of Cell Migration Involved In Sprouting Angiogenesis (GO:0090050)	1	0	0	0	0	0	0	1	Down_regulated
Positive Regulation Of Cell Population Proliferation (GO:0008284)	0	0	1	0	0	0	0	1	Down_regulated
Positive Regulation Of Cell-Cell Adhesion Mediated By Integrin (GO:0033634)	0	0	0	0	0	0	1	1	Down_regulated
Positive Regulation Of Cell-Substrate Junction Organization (GO:0150117)	1	0	0	0	0	0	0	1	Down_regulated
Positive Regulation Of Cellular Catabolic Process (GO:0031331)	0	0	1	0	0	0	0	1	Down_regulated
Positive Regulation Of Cellular Process (GO:0048522)	0	0	1	0	0	0	0	1	Down_regulated
Positive Regulation Of Cellular Response To Insulin Stimulus (GO:1900078)	0	0	0	1	0	0	0	1	Down_regulated
Positive Regulation Of Chemokine Production (GO:0032722)	0	0	1	0	0	0	0	1	Down_regulated
Positive Regulation Of Chemotaxis (GO:0050921)	0	0	1	0	0	0	0	1	Down_regulated
Positive Regulation Of Cholesterol Efflux (GO:0010875)	0	0	0	0	0	1	0	1	Down_regulated
Positive Regulation Of Chromosome Separation (GO:1905820)	0	0	0	1	0	0	0	1	Down_regulated
Positive Regulation Of Coagulation (GO:0050820)	0	0	1	0	0	0	0	1	Down_regulated
Positive Regulation Of CREB Transcription Factor Activity (GO:0032793)	0	0	0	1	0	0	0	1	Down_regulated
Positive Regulation Of Cysteine-Type Endopeptidase Activity (GO:2001056)	0	0	1	0	0	0	0	1	Down_regulated
Positive Regulation Of Cysteine-Type Endopeptidase Activity Involved In Apoptotic Process (GO:0043280)	0	0	1	0	0	0	0	1	Down_regulated
Positive Regulation Of Cysteine-Type Endopeptidase Activity Involved In Apoptotic Signaling Pathway (GO:2001269)	0	0	1	0	0	0	0	1	Down_regulated
Positive Regulation Of Cytokine Production Involved In Immune Response (GO:0002720)	0	0	1	0	0	0	0	1	Down_regulated
Positive Regulation Of Cytoplasmic Transport (GO:1903651)	0	0	0	1	0	0	0	1	Down_regulated
Positive Regulation Of Cytosolic Calcium Ion Concentration Involved In Phospholipase C-activating G Protein-Coupled Signaling Pathway (GO:0051482)	0	0	0	0	0	0	1	1	Down_regulated
Positive Regulation Of Defense Response To Bacterium (GO:1900426)	0	0	1	0	0	0	0	1	Down_regulated
Positive Regulation Of Dendritic Cell Antigen Processing And Presentation (GO:0002606)	0	0	0	0	0	0	1	1	Down_regulated
Positive Regulation Of Dendritic Cell Cytokine Production (GO:0002732)	0	0	1	0	0	0	0	1	Down_regulated
Positive Regulation Of Endocytosis (GO:0045807)	0	0	1	0	0	0	0	1	Down_regulated
Positive Regulation Of Endopeptidase Activity (GO:0010950)	0	0	1	0	0	0	0	1	Down_regulated
Positive Regulation Of Endothelial Cell Migration (GO:0010595)	0	0	1	0	0	0	0	1	Down_regulated
Positive Regulation Of Epidermal Cell Differentiation (GO:0045606)	0	0	1	0	0	0	0	1	Down_regulated
Positive Regulation Of Erythrocyte Differentiation (GO:0045648)	0	0	1	0	0	0	0	1	Down_regulated
Positive Regulation Of Excitatory Postsynaptic Potential (GO:2000463)	0	0	0	0	0	0	1	1	Down_regulated
Positive Regulation Of Extrinsic Apoptotic Signaling Pathway (GO:2001238)	1	0	0	0	0	0	0	1	Down_regulated
Positive Regulation Of Extrinsic Apoptotic Signaling Pathway Via Death Domain Receptors (GO:1902043)	1	0	0	0	0	0	0	1	Down_regulated
Positive Regulation Of Filopodium Assembly (GO:0051491)	0	0	0	0	0	0	1	1	Down_regulated
Positive Regulation Of Focal Adhesion Assembly (GO:0051894)	1	0	0	0	0	0	0	1	Down_regulated
Positive Regulation Of G1/S Transition Of Mitotic Cell Cycle (GO:1900087)	1	0	0	0	0	0	0	1	Down_regulated
Positive Regulation Of Gene Expression (GO:0010628)	0	0	1	0	0	0	0	1	Down_regulated
Positive Regulation Of Glycoprotein Biosynthetic Process (GO:0010560)	0	0	0	0	0	0	1	1	Down_regulated
Positive Regulation Of Granulocyte Differentiation (GO:0030854)	0	0	0	0	1	0	0	1	Down_regulated
Positive Regulation Of Granulocyte Macrophage Colony-Stimulating Factor Production (GO:0032725)	0	0	1	0	0	0	0	1	Down_regulated
Positive Regulation Of GTPase Activity (GO:0043547)	0	0	0	0	0	0	1	1	Down_regulated
Positive Regulation Of Hemostasis (GO:1900048)	0	0	1	0	0	0	0	1	Down_regulated
Positive Regulation Of Homotypic Cell-Cell Adhesion (GO:0034112)	0	0	1	0	0	0	0	1	Down_regulated
Positive Regulation Of Hydrolase Activity (GO:0051345)	0	0	1	0	0	0	0	1	Down_regulated
Positive Regulation Of Immune Effector Process (GO:0002699)	0	0	1	0	0	0	0	1	Down_regulated
Positive Regulation Of Immune Response (GO:0050778)	0	0	1	0	0	0	0	1	Down_regulated
Positive Regulation Of Immune Response To Tumor Cell (GO:0002839)	0	0	0	0	1	0	0	1	Down_regulated
Positive Regulation Of Immunoglobulin Production (GO:0002639)	0	0	1	0	0	0	0	1	Down_regulated
Positive Regulation Of Innate Immune Response (GO:0045089)	0	0	1	0	0	0	0	1	Down_regulated
Positive Regulation Of Inositol Phosphate Biosynthetic Process (GO:0060732)	0	0	1	0	0	0	0	1	Down_regulated
Positive Regulation Of Insulin Receptor Signaling Pathway (GO:0046628)	0	0	0	1	0	0	0	1	Down_regulated
Positive Regulation Of Interferon-Beta Production (GO:0032728)	0	0	1	0	0	0	0	1	Down_regulated
Positive Regulation Of Interleukin-1 Beta Production (GO:0032731)	0	0	1	0	0	0	0	1	Down_regulated
Positive Regulation Of Interleukin-10 Production (GO:0032733)	0	0	1	0	0	0	0	1	Down_regulated
Positive Regulation Of Interleukin-13 Production (GO:0032736)	0	0	1	0	0	0	0	1	Down_regulated
Positive Regulation Of Interleukin-17 Production (GO:0032740)	0	0	0	0	0	0	1	1	Down_regulated
Positive Regulation Of Interleukin-23 Production (GO:0032747)	0	0	0	0	1	0	0	1	Down_regulated
Positive Regulation Of Interleukin-6 Production (GO:0032755)	0	0	1	0	0	0	0	1	Down_regulated
Positive Regulation Of Interleukin-8 Production (GO:0032757)	0	0	1	0	0	0	0	1	Down_regulated
Positive Regulation Of Intracellular Protein Transport (GO:0090316)	0	1	0	0	0	0	0	1	Down_regulated
Positive Regulation Of JNK Cascade (GO:0046330)	0	0	0	0	0	0	1	1	Down_regulated
Positive Regulation Of Keratinocyte Differentiation (GO:0045618)	0	0	1	0	0	0	0	1	Down_regulated
Positive Regulation Of Leukocyte Activation (GO:0002696)	0	0	1	0	0	0	0	1	Down_regulated
Positive Regulation Of Leukocyte Apoptotic Process (GO:2000108)	0	0	1	0	0	0	0	1	Down_regulated
Positive Regulation Of Leukocyte Chemotaxis (GO:0002690)	0	0	1	0	0	0	0	1	Down_regulated
Positive Regulation Of Leukocyte Degranulation (GO:0043302)	0	0	1	0	0	0	0	1	Down_regulated
Positive Regulation Of Leukocyte Differentiation (GO:1902107)	0	0	1	0	0	0	0	1	Down_regulated
Positive Regulation Of Leukocyte Migration (GO:0002687)	0	0	1	0	0	0	0	1	Down_regulated
Positive Regulation Of Leukocyte Proliferation (GO:0070665)	0	0	1	0	0	0	0	1	Down_regulated
Positive Regulation Of Leukocyte Tethering Or Rolling (GO:1903238)	0	0	0	0	0	0	1	1	Down_regulated
Positive Regulation Of Lipase Activity (GO:0060193)	0	1	0	0	0	0	0	1	Down_regulated
Positive Regulation Of Lipid Kinase Activity (GO:0090218)	0	0	0	0	0	0	1	1	Down_regulated
Positive Regulation Of Lipopolysaccharide-Mediated Signaling Pathway (GO:0031666)	0	0	0	0	0	0	1	1	Down_regulated
Positive Regulation Of Long-Term Synaptic Potentiation (GO:1900273)	0	0	0	0	0	1	0	1	Down_regulated
Positive Regulation Of Macromolecule Metabolic Process (GO:0010604)	0	0	1	0	0	0	0	1	Down_regulated
Positive Regulation Of Macrophage Chemotaxis (GO:0010759)	0	0	1	0	0	0	0	1	Down_regulated
Positive Regulation Of Macrophage Cytokine Production (GO:0060907)	0	0	1	0	0	0	0	1	Down_regulated
Positive Regulation Of Macrophage Migration (GO:1905523)	0	0	1	0	0	0	0	1	Down_regulated
Positive Regulation Of Membrane Invagination (GO:1905155)	0	0	1	0	0	0	0	1	Down_regulated
Positive Regulation Of Memory T Cell Differentiation (GO:0043382)	0	0	1	0	0	0	0	1	Down_regulated
Positive Regulation Of MHC Class II Biosynthetic Process (GO:0045348)	0	0	1	0	0	0	0	1	Down_regulated
Positive Regulation Of Monoatomic Ion Transport (GO:0043270)	0	0	0	0	1	0	0	1	Down_regulated
Positive Regulation Of Monocyte Chemotactic Protein-1 Production (GO:0071639)	0	0	1	0	0	0	0	1	Down_regulated
Positive Regulation Of Monocyte Chemotaxis (GO:0090026)	0	0	1	0	0	0	0	1	Down_regulated
Positive Regulation Of Monocyte Differentiation (GO:0045657)	0	0	1	0	0	0	0	1	Down_regulated
Positive Regulation Of Mononuclear Cell Migration (GO:0071677)	0	0	1	0	0	0	0	1	Down_regulated
Positive Regulation Of Monooxygenase Activity (GO:0032770)	0	0	1	0	0	0	0	1	Down_regulated
Positive Regulation Of Multicellular Organismal Process (GO:0051240)	0	0	1	0	0	0	0	1	Down_regulated
Positive Regulation Of Myelination (GO:0031643)	0	0	1	0	0	0	0	1	Down_regulated
Positive Regulation Of Myeloid Cell Apoptotic Process (GO:0033034)	1	0	0	0	0	0	0	1	Down_regulated
Positive Regulation Of Myeloid Leukocyte Cytokine Production Involved In Immune Response (GO:0061081)	0	0	1	0	0	0	0	1	Down_regulated
Positive Regulation Of Myeloid Leukocyte Mediated Immunity (GO:0002888)	0	0	1	0	0	0	0	1	Down_regulated
Positive Regulation Of Natural Killer Cell Activation (GO:0032816)	0	0	1	0	0	0	0	1	Down_regulated
Positive Regulation Of Natural Killer Cell Cytokine Production (GO:0002729)	0	0	1	0	0	0	0	1	Down_regulated
Positive Regulation Of Natural Killer Cell Mediated Cytotoxicity (GO:0045954)	0	0	1	0	0	0	0	1	Down_regulated
Positive Regulation Of Natural Killer Cell Mediated Immunity (GO:0002717)	0	0	1	0	0	0	0	1	Down_regulated
Positive Regulation Of Natural Killer Cell Proliferation (GO:0032819)	0	0	1	0	0	0	0	1	Down_regulated
Positive Regulation Of Nervous System Process (GO:0031646)	0	0	1	0	0	0	0	1	Down_regulated
Positive Regulation Of Neural Precursor Cell Proliferation (GO:2000179)	0	0	0	1	0	0	0	1	Down_regulated
Positive Regulation Of Neuroblast Proliferation (GO:0002052)	0	0	0	1	0	0	0	1	Down_regulated
Positive Regulation Of Neuron Apoptotic Process (GO:0043525)	0	0	1	0	0	0	0	1	Down_regulated
Positive Regulation Of Neuron Death (GO:1901216)	0	0	1	0	0	0	0	1	Down_regulated
Positive Regulation Of Nitric-Oxide Synthase Activity (GO:0051000)	0	0	1	0	0	0	0	1	Down_regulated
Positive Regulation Of NK T Cell Activation (GO:0051135)	0	0	1	0	0	0	0	1	Down_regulated
Positive Regulation Of NK T Cell Proliferation (GO:0051142)	0	0	1	0	0	0	0	1	Down_regulated
Positive Regulation Of Non-Canonical Wnt Signaling Pathway (GO:2000052)	1	0	0	0	0	0	0	1	Down_regulated
Positive Regulation Of Nuclear-Transcribed mRNA Catabolic Process, Deadenylation-Dependent Decay (GO:1900153)	0	0	0	1	0	0	0	1	Down_regulated
Positive Regulation Of Nuclear-Transcribed mRNA poly(A) Tail Shortening (GO:0060213)	0	0	0	1	0	0	0	1	Down_regulated
Positive Regulation Of Peptidase Activity (GO:0010952)	0	0	1	0	0	0	0	1	Down_regulated
Positive Regulation Of Peptidyl-Tyrosine Phosphorylation (GO:0050731)	0	0	1	0	0	0	0	1	Down_regulated
Positive Regulation Of Phagocytosis, Engulfment (GO:0060100)	0	0	1	0	0	0	0	1	Down_regulated
Positive Regulation Of Phosphate Metabolic Process (GO:0045937)	0	0	1	0	0	0	0	1	Down_regulated
Positive Regulation Of Phosphatidylinositol 3-Kinase Activity (GO:0043552)	0	0	0	0	0	0	1	1	Down_regulated
Positive Regulation Of Phosphorylation (GO:0042327)	0	0	1	0	0	0	0	1	Down_regulated
Positive Regulation Of Pinocytosis (GO:0048549)	0	0	0	0	1	0	0	1	Down_regulated
Positive Regulation Of Platelet Activation (GO:0010572)	0	0	1	0	0	0	0	1	Down_regulated
Positive Regulation Of Platelet Aggregation (GO:1901731)	0	0	1	0	0	0	0	1	Down_regulated
Positive Regulation Of Protein Binding (GO:0032092)	0	0	1	0	0	0	0	1	Down_regulated
Positive Regulation Of Protein Exit From Endoplasmic Reticulum (GO:0070863)	0	0	0	1	0	0	0	1	Down_regulated
Positive Regulation Of Protein Kinase A Signaling (GO:0010739)	1	0	0	0	0	0	0	1	Down_regulated
Positive Regulation Of Protein Kinase B Signaling (GO:0051897)	0	0	0	0	1	0	0	1	Down_regulated
Positive Regulation Of Protein Localization To Early Endosome (GO:1902966)	0	0	0	1	0	0	0	1	Down_regulated
Positive Regulation Of Protein Localization To Endosome (GO:1905668)	0	0	0	1	0	0	0	1	Down_regulated
Positive Regulation Of Protein Localization To Membrane (GO:1905477)	0	1	0	0	0	0	0	1	Down_regulated
Positive Regulation Of Protein Modification Process (GO:0031401)	0	0	1	0	0	0	0	1	Down_regulated
Positive Regulation Of Protein Secretion (GO:0050714)	0	0	0	0	0	0	1	1	Down_regulated
Positive Regulation Of Protein Serine/Threonine Kinase Activity (GO:0071902)	0	0	1	0	0	0	0	1	Down_regulated
[truncated: 1,956 more rows]
