# Supplementary material for: Evaluating Gene Fusions as Prognostic Biomarkers and Therapeutic Targets in Immune Checkpoint Blockade–Treated Advanced Melanoma: A Retrospective Analysis
Source: Cancer Res Commun. 2025 Aug 13;5(8):1332–43. doi: 10.1158/2767-9764.CRC-25-0204 (PMC12344778; doi:10.1158/2767-9764.CRC-25-0204)
Supplement: Table_S5 — Gene appearance frequencies between High vs Low TFB groups, ordered by OR significance. [file crc-25-0204_table_s5_suppst5.xlsx]

## Sheet: Table_S5
Gene	TFB-H	TFB-L	total	total%	TFB-H%	TFB-L%	OR	p_value
MYO10	5/54	0/168	5/222	2.25	9.26	0	NA	0.001
MLLT3	4/54	1/168	5/222	2.25	7.41	0.6	13.36	0.013
TERT	4/54	1/168	5/222	2.25	7.41	0.6	13.36	0.013
EYS	4/54	1/168	5/222	2.25	7.41	0.6	13.36	0.013
MAFIP	6/54	4/168	10/222	4.5	11.11	2.38	5.13	0.015
BRAF	5/54	3/168	8/222	3.6	9.26	1.79	5.61	0.022
Table S5. Gene appearance frequencies between High vs Low TFB groups, ordered by OR significance.
